# Supplementary material for: 2-Hy­droxy-2-(3-oxobutan-2-yl)indan-1,3-dione
Source: Acta Crystallogr Sect E Struct Rep Online. 2011 Jun 4;67(Pt 7):o1576. doi: 10.1107/S1600536811020253 (PMC3152143; doi:10.1107/S1600536811020253)
Supplement: Supplementary file 2 [file e-67-o1576-Isup2.hkl]

# 
# h,k,l, Fc-squared, Fo-squared, sigma(Fo-squared) and status flag 
# 
data_I
_shelx_title ' nemkh1m in P2(1)/c (100K)' 
_shelx_refln_list_code          4 
_shelx_F_calc_maximum      114.72 
_exptl_crystal_F_000       488.00 
_reflns_d_resolution_high  0.6696 
 
loop_ 
 _symmetry_equiv_pos_as_xyz 
 'x, y, z' 
 '-x, y+1/2, -z+1/2' 
 '-x, -y, -z' 
 'x, -y-1/2, z-1/2' 
 
_cell_length_a     9.5080 
_cell_length_b     6.7200 
_cell_length_c    17.5195 
_cell_angle_alpha  90.000 
_cell_angle_beta  101.044 
_cell_angle_gamma  90.000 
 
_shelx_F_squared_multiplier     1.000 
 
loop_ 
 _refln_index_h 
 _refln_index_k 
 _refln_index_l 
 _refln_F_squared_calc 
 _refln_F_squared_meas 
 _refln_F_squared_sigma 
 _refln_observed_status 
   1   0   0     1497.65     1553.00     40.11 o 
   2   0   0     5608.92     5835.64    155.12 o 
   3   0   0     3926.44     3835.09    130.70 o 
   4   0   0      955.37     1047.10     13.09 o 
   5   0   0      106.38      119.60      1.97 o 
   6   0   0      322.93      309.16      4.84 o 
   7   0   0      472.59      472.15      6.47 o 
   8   0   0     1041.55     1125.80     24.26 o 
   9   0   0        2.51        1.73      0.73 o 
  10   0   0      190.82      217.50      7.67 o 
  11   0   0       42.58       50.47      2.30 o 
  12   0   0       28.17       27.64      2.01 o 
  13   0   0       14.99       17.80      1.77 o 
   1   1   0     1298.26     1371.22     34.89 o 
   2   1   0      998.93     1069.40     19.61 o 
   3   1   0    13161.70    13851.19    197.87 o 
   4   1   0     1062.28     1077.99     15.49 o 
   5   1   0      371.91      435.69      4.76 o 
   6   1   0       25.54        8.93      0.38 o 
   7   1   0      299.72      307.53      3.40 o 
   8   1   0      267.63      255.03      3.00 o 
   9   1   0       99.22      104.89      2.97 o 
  10   1   0       89.97       89.09      1.86 o 
  11   1   0       74.51       75.41      1.80 o 
  12   1   0       52.83       57.61      2.32 o 
  13   1   0        2.81        1.70      0.73 o 
   0   2   0     3951.78     4053.96     73.68 o 
   1   2   0      172.92      187.29      3.24 o 
   2   2   0      386.72      517.50      7.90 o 
   3   2   0     1622.25     1612.76     53.22 o 
   4   2   0      291.08      328.70      5.70 o 
   5   2   0       53.83       57.47      1.21 o 
   6   2   0      365.00      396.04      6.74 o 
   7   2   0      646.22      689.88      8.31 o 
   8   2   0       76.92       82.07      2.35 o 
   9   2   0       22.12       17.95      0.91 o 
  10   2   0        0.00       -0.44      0.49 o 
  11   2   0       36.25       38.58      1.43 o 
  12   2   0       21.16       22.60      1.26 o 
  13   2   0        4.74        3.77      0.88 o 
   1   3   0       17.09       13.15      0.65 o 
   2   3   0      147.48      154.32      2.28 o 
   3   3   0      333.85      325.58      5.19 o 
   4   3   0       73.36       80.96      4.38 o 
   5   3   0        5.47        2.01      0.33 o 
   6   3   0       43.66       41.44      2.12 o 
   7   3   0      332.40      296.64      4.36 o 
   8   3   0      361.33      353.52      5.18 o 
   9   3   0       63.54       67.02      1.63 o 
  10   3   0       59.08       58.65      2.50 o 
  11   3   0        4.94        5.33      0.75 o 
  12   3   0        0.72        0.58      0.58 o 
  13   3   0       12.47       11.88      0.97 o 
   0   4   0       24.28       24.93      2.92 o 
   1   4   0       58.00       92.37      1.96 o 
   2   4   0        2.30        2.96      0.55 o 
   3   4   0      129.25      139.78      4.56 o 
   5   4   0      375.58      360.76     12.07 o 
   6   4   0       74.42       69.27      4.28 o 
   7   4   0       12.23        7.16      1.31 o 
   8   4   0        8.27        4.43      0.53 o 
   9   4   0       30.52       32.65      1.32 o 
  10   4   0        2.04        1.43      0.64 o 
  11   4   0        2.84        2.54      0.66 o 
  12   4   0        0.96        0.53      0.74 o 
   1   5   0      318.40      304.39      4.94 o 
   2   5   0      260.67      256.44      4.21 o 
   3   5   0       52.09       53.78      1.44 o 
   4   5   0       82.27       69.58      4.15 o 
   5   5   0       10.26        4.72      1.54 o 
   6   5   0        1.69       -0.02      1.68 o 
   7   5   0        0.98        1.87      1.11 o 
   8   5   0       42.04       43.89      2.74 o 
   9   5   0        7.90        6.97      1.57 o 
  10   5   0        4.05        2.97      1.15 o 
  11   5   0        6.43        5.27      1.33 o 
   0   6   0      730.54      695.66     11.83 o 
   1   6   0        5.49        5.23      0.69 o 
   2   6   0       25.90       27.13      1.21 o 
   3   6   0       19.56       21.37      2.69 o 
   4   6   0        0.44       -0.75      1.02 o 
   5   6   0      112.28      116.51      6.06 o 
   6   6   0        7.63        4.94      1.26 o 
   7   6   0       19.52       18.27      2.11 o 
   8   6   0       74.47       75.40      3.74 o 
   9   6   0        4.32        4.11      1.24 o 
  10   6   0       79.07       81.07      3.35 o 
  11   6   0        0.76       -1.13      1.27 o 
   1   7   0      110.74      112.55      2.95 o 
   2   7   0      112.59       99.41      3.88 o 
   3   7   0       68.44       68.66      4.59 o 
   4   7   0       34.06       28.18      3.45 o 
   5   7   0        0.24        0.65      1.36 o 
   6   7   0        0.02        0.14      1.07 o 
   7   7   0        0.01       -0.13      0.90 o 
   8   7   0       50.71       48.69      2.63 o 
   9   7   0       10.87       10.67      1.66 o 
   0   8   0        1.64        1.70      0.93 o 
   1   8   0       42.95       37.62      2.42 o 
   2   8   0        0.32        1.28      1.01 o 
   3   8   0       25.53       24.91      2.37 o 
   4   8   0        1.00        1.21      1.16 o 
   5   8   0       48.21       53.34      2.69 o 
   6   8   0        1.08        1.27      1.09 o 
   7   8   0        0.68       -0.48      0.97 o 
   8   8   0        8.73        8.32      1.84 o 
   1   9   0       11.32        7.68      1.46 o 
   2   9   0       80.83       89.78      4.03 o 
   3   9   0       10.88       10.15      1.76 o 
   4   9   0       17.48       13.86      1.94 o 
   5   9   0        2.72        4.46      1.28 o 
   6   9   0       46.59       40.83      3.12 o 
 -13   1   1       54.83       58.47      1.91 o 
 -12   1   1        0.55       -0.45      0.68 o 
 -11   1   1       17.54       17.94      1.00 o 
 -10   1   1        0.00       -0.30      0.42 o 
  -9   1   1        1.13        1.08      0.39 o 
  -8   1   1       72.39       77.63      2.30 o 
  -7   1   1      794.83      839.60      8.20 o 
  -6   1   1     1276.18     1394.06     12.25 o 
  -5   1   1       82.49       92.60      1.48 o 
  -4   1   1      126.57      116.14      2.83 o 
  -3   1   1      198.88      223.33      3.57 o 
  -2   1   1     1646.60     1665.91     30.45 o 
  -1   1   1      351.77      370.33      9.79 o 
   0   1   1     3090.77     3121.76     40.72 o 
   2   1   1     5338.37     5485.90     81.22 o 
   3   1   1      552.38      637.85      9.43 o 
   4   1   1     1969.44     2234.17     24.71 o 
   5   1   1       15.02       14.24      0.41 o 
   6   1   1       13.96       18.83      0.57 o 
   7   1   1       24.55       26.05      0.71 o 
   8   1   1        0.06       -0.14      0.30 o 
   9   1   1        1.42       -0.37      0.37 o 
  10   1   1       74.73       69.22      1.64 o 
  11   1   1       33.30       39.56      1.84 o 
  12   1   1      167.96      167.50      3.34 o 
  13   1   1        1.88        0.82      0.72 o 
 -13   2   1      125.44      139.33      3.35 o 
 -12   2   1        0.00       -0.57      0.57 o 
 -11   2   1       11.09       11.10      1.09 o 
 -10   2   1        0.06       -0.05      0.44 o 
  -9   2   1        0.46        0.81      0.39 o 
  -8   2   1      276.47      270.94      3.75 o 
  -7   2   1        3.79        5.66      0.49 o 
  -6   2   1       56.71       62.77      1.81 o 
  -5   2   1       84.23      102.09      3.72 o 
  -4   2   1     2356.06     2585.75     28.49 o 
  -3   2   1        6.32       14.51      1.16 o 
  -2   2   1      192.39      178.53      3.66 o 
  -1   2   1      253.86      288.59      5.78 o 
   0   2   1      408.74      455.48      7.07 o 
   1   2   1     7670.71     7870.33    117.30 o 
   2   2   1      306.48      338.05      6.58 o 
   3   2   1      298.23      334.64      8.39 o 
   4   2   1     3300.27     3655.70     69.90 o 
   5   2   1       11.98       15.16      0.66 o 
   6   2   1        2.56       10.17      0.86 o 
   7   2   1       36.43       28.11      1.78 o 
   8   2   1       81.72       67.43      1.49 o 
   9   2   1      404.47      405.13      5.37 o 
  10   2   1        1.50        1.28      0.52 o 
  11   2   1       46.37       47.41      1.58 o 
  12   2   1        8.91        7.87      0.99 o 
  13   2   1        0.44        0.88      0.74 o 
 -13   3   1       29.76       30.94      1.39 o 
 -12   3   1        0.12       -0.05      0.67 o 
 -11   3   1        0.22        0.57      0.54 o 
 -10   3   1      184.18      182.59      2.96 o 
  -9   3   1       70.69       68.41      1.64 o 
  -8   3   1        0.61        0.14      0.53 o 
  -7   3   1        0.41        0.13      0.30 o 
  -6   3   1       45.48       38.18      2.73 o 
  -5   3   1       49.39       36.52      1.20 o 
  -4   3   1      162.80      180.20      4.28 o 
  -3   3   1      119.92      127.48      3.79 o 
  -2   3   1      162.50      140.04      2.75 o 
  -1   3   1      452.93      503.19      8.21 o 
   0   3   1        0.38       -0.01      0.25 o 
   1   3   1      173.88      161.73      2.65 o 
   2   3   1       60.90       62.28      1.18 o 
   3   3   1      417.33      386.15      7.42 o 
   4   3   1       56.55       60.89      3.77 o 
   5   3   1      105.11      130.36      2.43 o 
   6   3   1      448.24      417.94      8.27 o 
   7   3   1        0.01        0.40      0.48 o 
   8   3   1      205.80      217.05      3.54 o 
   9   3   1      106.05       96.56      2.04 o 
  10   3   1       11.30       10.49      1.15 o 
  11   3   1        0.80        0.71      0.55 o 
  12   3   1       12.86        9.33      0.88 o 
  13   3   1       40.92       45.97      1.76 o 
 -12   4   1        6.44        8.74      1.33 o 
 -11   4   1       28.88       30.37      1.75 o 
 -10   4   1       36.65       31.51      1.32 o 
  -9   4   1        0.17       -0.40      0.40 o 
  -8   4   1       14.51       18.31      1.01 o 
  -7   4   1      131.40      137.81      4.50 o 
  -6   4   1      755.60      740.23     15.53 o 
  -5   4   1       62.05       65.15      3.87 o 
  -3   4   1       99.16       88.70      3.28 o 
  -2   4   1      203.59      199.19      4.85 o 
  -1   4   1      619.54      666.64      9.40 o 
   0   4   1      247.88      271.85      4.33 o 
   1   4   1       33.07       29.76      0.90 o 
   2   4   1      198.90      191.10      4.86 o 
   3   4   1      203.72      201.70      4.37 o 
   5   4   1       43.23       37.97      3.16 o 
   6   4   1       48.17       40.63      3.34 o 
   7   4   1       49.55       41.17      2.43 o 
   8   4   1       55.10       51.27      2.19 o 
   9   4   1       33.26       39.73      1.48 o 
  10   4   1        7.03        7.92      1.29 o 
  11   4   1        0.56        1.03      0.71 o 
  12   4   1        1.90        0.85      0.89 o 
 -11   5   1       26.46       24.82      2.08 o 
 -10   5   1       33.97       37.34      2.34 o 
  -9   5   1      143.71      148.99      5.33 o 
  -8   5   1        0.40        1.52      1.97 o 
  -7   5   1       30.52       24.43      2.19 o 
  -6   5   1       17.13       11.78      1.61 o 
  -5   5   1        0.11        1.63      1.11 o 
  -4   5   1      214.81      229.41      8.67 o 
  -3   5   1      679.81      718.49     10.14 o 
  -2   5   1       24.27       29.06      1.31 o 
  -1   5   1       89.90       93.92      2.47 o 
   0   5   1      284.05      249.27      3.79 o 
   1   5   1       21.00       12.84      0.78 o 
   2   5   1       55.40       47.63      1.25 o 
   3   5   1      391.44      378.84      6.62 o 
   4   5   1      124.88      118.20      5.68 o 
   5   5   1      345.78      374.49     12.95 o 
   6   5   1       32.84       31.01      3.49 o 
   7   5   1        1.32       -0.37      0.85 o 
   8   5   1       74.68       67.25      6.95 o 
   9   5   1       74.90       84.00      3.90 o 
  10   5   1       54.38       56.22      3.33 o 
  11   5   1       31.93       31.76      3.13 o 
 -11   6   1       11.95       10.81      2.06 o 
 -10   6   1        2.56        3.00      1.23 o 
  -9   6   1        0.02        0.74      1.06 o 
  -8   6   1        1.85        2.15      1.02 o 
  -7   6   1       11.47       13.97      1.55 o 
  -6   6   1      102.96      106.40      9.04 o 
  -5   6   1       17.69       28.12      2.32 o 
  -4   6   1       33.09       20.77      2.72 o 
  -3   6   1      184.21      182.48      7.61 o 
  -2   6   1        2.33        0.63      0.45 o 
  -1   6   1        4.44        7.80      0.82 o 
   0   6   1        6.93        7.40      0.82 o 
   1   6   1      351.98      349.64      5.11 o 
   2   6   1       11.76       10.13      0.96 o 
   3   6   1       42.38       36.80      3.28 o 
   4   6   1       26.51       18.18      2.61 o 
   5   6   1       64.61       53.32      4.06 o 
   6   6   1       24.30       28.54      3.45 o 
   7   6   1       15.44       15.02      3.76 o 
   8   6   1        2.56        1.87      1.29 o 
   9   6   1        7.33        7.42      1.73 o 
  10   6   1        2.44       -0.36      1.09 o 
  11   6   1       24.49       21.12      3.54 o 
 -10   7   1        2.50        0.77      1.36 o 
  -9   7   1       45.97       35.69      2.56 o 
  -8   7   1       14.51       10.76      1.61 o 
  -7   7   1       36.26       37.39      2.80 o 
  -6   7   1       21.91       20.54      2.57 o 
  -5   7   1        1.67        1.30      1.14 o 
  -4   7   1       68.65       59.16      3.10 o 
  -3   7   1       44.04       46.76      2.71 o 
  -2   7   1      158.33      167.68      6.78 o 
  -1   7   1        0.25        0.12      0.51 o 
   0   7   1       41.92       40.80      1.46 o 
   1   7   1      111.71      111.62      3.11 o 
   2   7   1       95.06       95.55      5.33 o 
   3   7   1      185.55      192.08      8.33 o 
   4   7   1        0.38       -0.66      1.31 o 
   5   7   1       27.86       28.39      3.55 o 
   6   7   1        4.07        1.99      1.57 o 
   7   7   1        5.10        5.17      1.61 o 
   8   7   1       19.63       16.46      2.23 o 
   9   7   1        7.08        6.15      1.49 o 
  -8   8   1       21.12       18.05      1.94 o 
  -7   8   1        0.57        0.92      1.05 o 
  -6   8   1       20.44       19.75      2.47 o 
  -5   8   1       77.40       81.75      3.25 o 
  -4   8   1      216.90      219.75      5.57 o 
  -3   8   1       15.65       14.94      1.90 o 
  -2   8   1      142.98      144.75      4.99 o 
  -1   8   1       51.12       50.45      2.75 o 
   0   8   1        9.64       10.24      1.18 o 
   1   8   1        0.51        1.27      0.93 o 
   2   8   1        1.44        0.36      0.97 o 
   3   8   1        0.01       -0.94      0.94 o 
   4   8   1      101.00      103.69     12.98 o 
   5   8   1        4.98        3.06      1.43 o 
   6   8   1       57.20       58.18      2.89 o 
   7   8   1        0.80        1.15      1.26 o 
   8   8   1        3.45        2.72      1.54 o 
  -6   9   1       11.06        9.77      1.59 o 
  -5   9   1        4.25        6.67      1.41 o 
  -4   9   1       55.99       59.38      2.86 o 
  -3   9   1        0.21        1.77      1.03 o 
  -2   9   1       14.92       17.16      5.35 o 
  -1   9   1        0.60        0.81      0.95 o 
   1   9   1        6.60        7.58      1.49 o 
   2   9   1        0.54        1.53      1.15 o 
   3   9   1      139.22      138.62      8.82 o 
   4   9   1        0.25        1.63      1.25 o 
   5   9   1       94.61       83.79      3.81 o 
   6   9   1        1.83        1.80      1.35 o 
 -14   0   2        4.72        7.01      1.71 o 
 -13   0   2      269.91      291.29      7.04 o 
 -12   0   2       49.56       60.74      2.62 o 
 -11   0   2       28.82       20.85      1.33 o 
 -10   0   2       10.28       10.45      1.49 o 
  -9   0   2       99.06       99.63      2.41 o 
  -8   0   2        5.00        9.21      0.79 o 
  -7   0   2     1066.64     1082.78     13.80 o 
  -6   0   2      677.44      665.99      8.67 o 
  -5   0   2      385.00      488.06      6.50 o 
  -4   0   2      499.91      596.58      7.89 o 
  -3   0   2       82.11       75.74      1.81 o 
  -2   0   2     1055.68      964.99     25.86 o 
  -1   0   2     7945.13     8458.00    218.29 o 
   0   0   2      813.91      910.12     23.22 o 
   1   0   2     5502.08     5569.49    112.85 o 
   2   0   2     3415.93     3471.27     62.89 o 
   3   0   2       10.78        5.02      0.68 o 
   4   0   2       89.41      133.70      2.12 o 
   5   0   2        0.04        5.57      0.73 o 
   6   0   2        0.38        0.44      0.28 o 
   7   0   2      245.65      275.32      4.20 o 
   8   0   2      256.20      283.95      4.99 o 
   9   0   2      208.24      184.91      3.71 o 
  10   0   2        0.38       -0.04      1.01 o 
  11   0   2       23.38       29.75      1.91 o 
  12   0   2      157.82      173.36      9.09 o 
  13   0   2        7.53        4.62      1.20 o 
 -14   1   2        5.49        2.53      0.83 o 
 -13   1   2        1.86        1.96      0.73 o 
 -12   1   2        0.15       -0.52      0.52 o 
 -11   1   2        0.06        0.11      0.47 o 
 -10   1   2       39.66       41.11      1.24 o 
  -9   1   2        2.94        2.59      0.51 o 
  -8   1   2        5.21        7.59      0.77 o 
  -7   1   2       16.52       11.69      0.88 o 
  -6   1   2      675.76      714.61      7.07 o 
  -5   1   2     1210.31     1248.33     11.83 o 
  -4   1   2     1867.61     2094.86     23.15 o 
  -3   1   2      502.21      505.00      6.65 o 
  -2   1   2     2220.21     2338.45     42.92 o 
  -1   1   2     2221.14     2226.12     33.03 o 
   0   1   2        7.72        9.31      0.55 o 
   1   1   2     6162.13     6258.69    156.72 o 
   2   1   2     7814.92     8188.94    121.82 o 
   3   1   2      174.93      216.91      4.56 o 
   4   1   2     2987.17     3387.29     37.31 o 
   5   1   2       49.45       35.28      0.84 o 
   6   1   2       41.54       34.37      0.82 o 
   7   1   2       95.25       90.73      1.50 o 
   8   1   2      231.88      212.79      2.88 o 
   9   1   2      234.65      232.99      4.29 o 
  10   1   2        7.53        7.83      0.98 o 
  11   1   2        2.02        1.23      0.61 o 
  12   1   2       43.31       46.77      1.72 o 
  13   1   2       58.67       65.69      2.08 o 
 -13   2   2       16.97       13.09      1.09 o 
 -12   2   2       39.56       39.47      1.49 o 
 -11   2   2       72.00       66.44      1.81 o 
 -10   2   2        0.01       -0.52      0.52 o 
  -9   2   2        0.02       -0.33      0.33 o 
  -8   2   2        5.87        6.33      0.46 o 
  -7   2   2        6.24        8.09      0.55 o 
  -6   2   2      171.40      182.97      3.03 o 
  -5   2   2      737.26      791.77     10.40 o 
  -4   2   2        0.37        0.34      0.75 o 
  -3   2   2     2100.70     2292.81     28.79 o 
  -2   2   2      347.55      394.00     10.45 o 
  -1   2   2     1193.32     1239.23     18.79 o 
   0   2   2     1912.96     1975.86     25.70 o 
   1   2   2       14.05       11.20      0.77 o 
   2   2   2        2.27        5.76      0.89 o 
   3   2   2      463.27      498.46      5.27 o 
   4   2   2        9.70        6.74      0.43 o 
   5   2   2     3516.98     3848.67     55.09 o 
   6   2   2      220.93      277.40      4.79 o 
   7   2   2       62.53       72.34      1.48 o 
   8   2   2      118.95      108.55      2.00 o 
   9   2   2       26.05       26.51      1.06 o 
  10   2   2       81.71       88.12      2.09 o 
  11   2   2       68.36       68.18      1.90 o 
  12   2   2       77.28       72.79      2.30 o 
  13   2   2       24.41       30.46      1.73 o 
 -13   3   2      137.06      139.66      5.70 o 
 -12   3   2        2.87        3.16      0.67 o 
 -11   3   2        7.85        6.27      0.74 o 
 -10   3   2        1.50        1.67      0.47 o 
  -9   3   2      198.74      173.50      2.76 o 
  -8   3   2        5.67        7.95      0.91 o 
  -7   3   2       10.98       14.95      0.77 o 
  -6   3   2       56.98       63.89      1.58 o 
  -5   3   2       99.16      108.58      3.47 o 
  -4   3   2       38.21       38.58      2.52 o 
  -2   3   2     1326.34     1381.91     26.00 o 
  -1   3   2        0.69        2.64      0.44 o 
   0   3   2       39.84       52.13      1.55 o 
   1   3   2     2797.57     2929.47     37.93 o 
   2   3   2     1816.44     1955.87     25.54 o 
   3   3   2      437.92      410.82      6.63 o 
   4   3   2       97.15      123.37      2.07 o 
   5   3   2       87.07       70.22      1.97 o 
   6   3   2      521.32      566.34      8.45 o 
   7   3   2      169.19      184.26      3.01 o 
   8   3   2      393.90      428.17      6.17 o 
   9   3   2      111.72      109.07      2.23 o 
  10   3   2        0.92        1.39      0.51 o 
  11   3   2        7.40        6.69      0.78 o 
  12   3   2        2.97        2.91      0.96 o 
  13   3   2       21.68       20.67      1.27 o 
 -12   4   2       95.98       87.54      4.08 o 
 -11   4   2       47.98       45.94      1.60 o 
 -10   4   2       36.14       39.77      1.88 o 
  -9   4   2        9.05        9.80      0.74 o 
  -8   4   2        6.41        4.76      0.50 o 
  -7   4   2      120.19       99.64      3.62 o 
  -6   4   2        0.38        0.72      0.89 o 
  -5   4   2       78.57       83.71      2.32 o 
  -4   4   2        0.51        0.21      0.53 o 
  -3   4   2      182.85      243.16      7.83 o 
  -2   4   2      549.32      613.80     12.46 o 
  -1   4   2       28.64       38.70      1.21 o 
   0   4   2        0.84        0.96      0.34 o 
   1   4   2       42.86       43.08      1.59 o 
   2   4   2     1072.68     1000.00     12.14 o 
   3   4   2        1.26        0.48      0.50 o 
   5   4   2     1425.08     1400.71     39.15 o 
   6   4   2       58.01       62.91      4.12 o 
   7   4   2      280.71      274.54     10.40 o 
   8   4   2       55.07       51.88      2.06 o 
   9   4   2        8.67        7.63      0.79 o 
  10   4   2       27.53       29.75      1.44 o 
  11   4   2        9.98        8.32      1.02 o 
  12   4   2        1.19        1.65      0.80 o 
 -11   5   2       50.57       52.57      2.63 o 
 -10   5   2      155.29      155.72      4.62 o 
  -9   5   2       37.97       37.30      3.08 o 
  -8   5   2       45.67       41.01      2.10 o 
  -7   5   2        6.30        2.74      0.87 o 
  -6   5   2      179.72      190.70      4.61 o 
  -5   5   2       57.85       46.15      5.62 o 
  -4   5   2       65.02       47.95      2.39 o 
  -3   5   2       82.15       98.72      2.30 o 
  -2   5   2       12.11       11.90      1.17 o 
  -1   5   2      135.53      122.01      2.72 o 
   0   5   2      149.39      157.84      3.05 o 
   1   5   2        0.01        0.48      0.38 o 
   2   5   2      123.31      131.56      2.31 o 
   3   5   2       22.82       15.64      1.32 o 
   4   5   2        4.43        6.80      1.63 o 
   5   5   2      151.37      138.68      6.57 o 
   6   5   2       17.06       15.22      2.51 o 
   7   5   2       25.86       26.99      3.29 o 
   8   5   2       12.79       15.01      1.97 o 
   9   5   2       17.44       17.30      3.13 o 
  10   5   2        0.50        1.67      1.41 o 
  11   5   2       13.54       14.18      2.22 o 
 -11   6   2       18.61       17.28      2.38 o 
 -10   6   2        9.72        8.42      1.49 o 
  -9   6   2        8.14        6.79      1.37 o 
  -8   6   2       26.71       26.85      2.03 o 
  -7   6   2        1.72        1.13      0.91 o 
  -6   6   2       57.53       61.13      2.51 o 
  -5   6   2       14.51       13.23      1.36 o 
  -4   6   2        0.01       -0.58      0.58 o 
  -3   6   2       32.66       25.05      1.53 o 
  -2   6   2      113.31      112.46      2.60 o 
  -1   6   2      179.98      188.69      3.66 o 
   0   6   2      430.09      459.43      7.22 o 
   1   6   2        6.56        7.54      0.79 o 
   2   6   2      866.35      817.44     11.78 o 
   3   6   2      161.08      165.26      7.31 o 
   4   6   2      236.67      237.12      9.55 o 
   5   6   2        5.30        9.00      2.20 o 
   6   6   2        0.79        0.00      1.32 o 
   7   6   2        5.01        9.48      2.44 o 
   8   6   2       41.63       40.78      5.98 o 
   9   6   2       78.01       75.72      4.38 o 
  10   6   2        0.13       -0.50      1.34 o 
 -10   7   2       16.87       15.22      2.24 o 
  -9   7   2       95.15      100.03      6.05 o 
  -8   7   2       11.46       11.10      1.57 o 
  -7   7   2       74.93       72.10      3.60 o 
  -6   7   2        9.56        8.77      1.26 o 
  -5   7   2        2.09        2.17      1.72 o 
  -4   7   2       80.11       77.25      3.47 o 
  -3   7   2       36.70       33.66      2.39 o 
  -2   7   2        1.62        2.75      0.97 o 
  -1   7   2      429.82      399.80      7.10 o 
   0   7   2        1.76        1.07      0.57 o 
   1   7   2      446.85      450.22      7.28 o 
   2   7   2        9.85        5.47      1.79 o 
   3   7   2       40.48       27.47      3.46 o 
   4   7   2       12.09       11.46      2.49 o 
   5   7   2        7.78        8.65      2.28 o 
   6   7   2       79.55       81.49      5.51 o 
   7   7   2       78.76       76.61      3.95 o 
   8   7   2        3.02        3.99      1.55 o 
   9   7   2       81.47       75.30      4.15 o 
  -8   8   2        7.83        4.37      1.31 o 
  -7   8   2        0.25        0.49      1.06 o 
  -6   8   2        0.88        1.45      1.07 o 
  -5   8   2        2.77        1.40      1.07 o 
  -4   8   2       41.93       38.15      2.49 o 
  -3   8   2        0.99        2.18      0.99 o 
  -2   8   2       59.77       58.81      3.05 o 
  -1   8   2       31.12       25.20      2.11 o 
   0   8   2        0.15        0.07      0.52 o 
   1   8   2        1.35        0.37      1.21 o 
   2   8   2       34.39       31.16      3.62 o 
   3   8   2       18.53       20.00      3.16 o 
   4   8   2      108.31      110.04      6.53 o 
   5   8   2       19.84       18.76      3.24 o 
   6   8   2        9.89        7.22      2.45 o 
   7   8   2        9.40        9.50      1.97 o 
   8   8   2        6.86        4.54      1.98 o 
  -6   9   2        6.82        5.47      1.36 o 
  -5   9   2       63.49       55.59      2.81 o 
  -4   9   2        8.53        9.06      1.82 o 
  -3   9   2       22.80       21.65      2.27 o 
  -2   9   2        0.40       -0.11      0.95 o 
  -1   9   2       10.53       12.48      1.67 o 
   1   9   2        4.31        3.01      1.41 o 
   2   9   2        5.83        8.88      1.69 o 
   3   9   2       13.55       20.24      2.34 o 
   4   9   2       11.86       11.27      1.96 o 
   5   9   2        0.00        0.86      1.24 o 
 -14   1   3        0.03       -0.76      0.76 o 
 -13   1   3        0.84        0.37      0.66 o 
 -12   1   3       99.10      105.24      2.23 o 
 -11   1   3        2.38        1.79      0.55 o 
 -10   1   3       12.46       12.06      0.72 o 
  -9   1   3        0.16       -0.36      0.36 o 
  -8   1   3       79.33       79.99      1.26 o 
  -7   1   3        4.62        2.77      0.69 o 
  -6   1   3       43.22       34.69      0.62 o 
  -5   1   3     1253.43     1327.70     12.57 o 
  -4   1   3      256.21      277.14      3.39 o 
  -3   1   3      707.01      729.23      8.47 o 
  -2   1   3       99.15      113.62      1.60 o 
  -1   1   3     2293.16     2354.04     34.82 o 
   0   1   3      734.22      808.98     12.18 o 
   1   1   3      396.09      414.58      6.38 o 
   2   1   3     6062.11     6293.24     79.26 o 
   3   1   3     1085.03     1231.97     12.68 o 
   4   1   3        1.83        8.13      0.38 o 
   5   1   3     1943.95     2148.61     19.93 o 
   6   1   3        2.91        0.61      0.31 o 
   7   1   3       42.13       51.96      1.02 o 
   8   1   3       48.50       53.00      1.23 o 
   9   1   3       22.38       16.97      0.90 o 
  10   1   3      136.74      131.41      2.42 o 
  11   1   3       70.35       77.81      2.06 o 
  12   1   3       75.71       74.48      2.12 o 
  13   1   3        0.10       -0.63      0.63 o 
 -13   2   3       45.99       53.17      3.20 o 
 -12   2   3       30.96       28.65      1.32 o 
 -11   2   3        0.00       -0.50      0.50 o 
 -10   2   3        1.25        0.87      0.49 o 
  -9   2   3      197.40      177.77      2.59 o 
  -8   2   3        6.29        5.37      0.44 o 
  -7   2   3        1.62        4.35      0.42 o 
  -6   2   3      206.04      196.54      2.90 o 
  -5   2   3        2.39        3.13      0.33 o 
  -4   2   3       55.57       40.11      0.88 o 
  -3   2   3      925.24      915.71     13.93 o 
  -2   2   3     3088.54     3183.71     60.26 o 
  -1   2   3     1241.25     1233.37     16.16 o 
   0   2   3       99.31      140.68      2.21 o 
   1   2   3     1151.57     1188.62     21.71 o 
   2   2   3     2430.79     2822.90     72.88 o 
   3   2   3       12.27        7.72      0.54 o 
   4   2   3      821.64      921.57     14.85 o 
   5   2   3      309.79      312.80      4.90 o 
   6   2   3        9.64        2.90      0.71 o 
   7   2   3       33.26       34.52      1.03 o 
   8   2   3       51.84       63.92      1.48 o 
   9   2   3       39.82       46.00      1.31 o 
  10   2   3        2.15        2.57      0.70 o 
  11   2   3       33.63       30.66      1.35 o 
  12   2   3       89.50       97.23      3.50 o 
  13   2   3       82.09       73.53      2.91 o 
 -13   3   3        2.80        2.43      0.69 o 
 -12   3   3       14.25       11.36      0.92 o 
 -11   3   3       84.05       79.67      2.08 o 
 -10   3   3        7.42        9.62      0.69 o 
  -9   3   3       19.39       23.57      0.99 o 
  -8   3   3       81.43       71.81      1.86 o 
  -7   3   3       41.62       37.13      0.85 o 
  -6   3   3       59.25       52.08      1.97 o 
  -5   3   3      187.13      177.09      2.86 o 
  -4   3   3        2.07        2.08      0.30 o 
  -3   3   3       49.56       45.28      1.77 o 
  -2   3   3      995.28     1055.65     12.68 o 
  -1   3   3        8.56       10.07      0.75 o 
   0   3   3      129.32       78.70      1.64 o 
   1   3   3       26.35        6.54      0.60 o 
   2   3   3     1440.13     1498.51     39.23 o 
   3   3   3       11.48       13.67      1.07 o 
   4   3   3      467.98      470.87      6.49 o 
   5   3   3     1513.29     1625.03     28.91 o 
   6   3   3      226.33      248.06      4.08 o 
   7   3   3      297.00      328.71      5.37 o 
   8   3   3       12.05       13.12      1.49 o 
   9   3   3        8.74       10.01      0.77 o 
  10   3   3        1.86       -0.40      0.45 o 
  11   3   3        2.76        1.61      0.62 o 
  12   3   3       30.49       30.81      1.37 o 
 -12   4   3       13.32       10.53      1.16 o 
 -11   4   3       10.16        7.41      1.36 o 
 -10   4   3       23.13       24.71      1.20 o 
  -9   4   3       45.76       46.45      1.41 o 
  -8   4   3      242.74      210.52      3.60 o 
  -7   4   3      204.65      166.64      4.04 o 
  -6   4   3       53.64       59.95      1.75 o 
  -5   4   3       41.42       34.20      1.29 o 
  -4   4   3       17.57       24.55      2.79 o 
  -3   4   3       22.08       11.12      1.10 o 
  -2   4   3      126.66      112.75      7.31 o 
  -1   4   3       13.13        7.47      0.63 o 
   0   4   3      112.92      131.18      2.52 o 
   1   4   3      788.64      828.51     13.23 o 
   2   4   3        0.04        6.16      0.68 o 
   3   4   3     1163.00     1152.42     30.55 o 
   5   4   3       28.23       19.46      2.62 o 
   6   4   3      112.83      108.96      5.68 o 
   7   4   3       27.76       30.19      3.47 o 
   8   4   3       93.60       92.19      3.45 o 
   9   4   3       27.12       26.74      2.24 o 
  10   4   3       75.49       73.99      5.56 o 
  11   4   3        1.38        1.19      0.73 o 
  12   4   3       11.03       10.48      1.39 o 
 -12   5   3       24.87       22.54      3.62 o 
 -11   5   3      127.17      117.93      7.76 o 
 -10   5   3       42.81       43.79      2.33 o 
  -9   5   3        0.48       -0.28      0.82 o 
  -8   5   3        0.02       -0.65      0.68 o 
  -7   5   3        1.53        2.00      0.79 o 
  -6   5   3       39.40       41.68      1.96 o 
  -5   5   3        4.92        6.31      0.91 o 
  -4   5   3       85.41       70.19      2.17 o 
  -3   5   3      743.64      732.09      9.44 o 
  -2   5   3      101.29       93.88      2.52 o 
  -1   5   3       23.89       16.10      0.98 o 
   0   5   3      168.64      165.69      3.66 o 
   1   5   3       93.08       94.83      2.16 o 
   2   5   3      126.65      140.78      2.78 o 
   3   5   3       90.80       81.36      2.34 o 
   4   5   3       20.02       28.67      3.19 o 
   5   5   3      150.83      138.14      6.64 o 
   6   5   3       61.66       54.07      4.09 o 
   7   5   3       84.88       80.61      5.16 o 
   8   5   3       41.31       49.65      6.41 o 
   9   5   3        0.08        0.53      1.28 o 
  10   5   3      329.78      338.69     27.36 o 
  11   5   3       37.94       40.79      3.36 o 
 -11   6   3       55.23       62.98      3.63 o 
 -10   6   3       10.19        8.40      1.49 o 
  -9   6   3        0.77       -0.64      1.56 o 
  -8   6   3       10.73       10.71      1.42 o 
  -7   6   3        7.84        8.69      1.22 o 
  -6   6   3       38.31       41.57      3.69 o 
  -5   6   3       68.35       69.63      2.57 o 
  -4   6   3       79.81       74.13      2.57 o 
  -3   6   3        5.20        5.57      1.37 o 
  -2   6   3        0.05        0.34      0.48 o 
  -1   6   3      155.44      148.21      5.29 o 
   0   6   3      437.48      408.92      6.58 o 
   1   6   3      111.78      102.00      3.33 o 
   2   6   3        6.10        8.19      0.81 o 
   3   6   3      284.98      255.21      7.04 o 
   4   6   3      123.61      114.02      6.08 o 
   5   6   3        0.52       -0.50      1.05 o 
   6   6   3       17.51       22.31      3.21 o 
   7   6   3       25.39       28.81      3.70 o 
   8   6   3       11.08       11.78      1.99 o 
   9   6   3        3.34        5.43      2.72 o 
  10   6   3       27.07       26.03      4.50 o 
 -10   7   3       16.87       18.16      2.33 o 
  -9   7   3        1.04        1.03      1.21 o 
  -8   7   3       16.41       17.24      1.80 o 
  -7   7   3        0.17       -0.02      0.86 o 
  -6   7   3        1.03        0.64      0.83 o 
  -5   7   3       14.15       15.47      1.54 o 
  -4   7   3       64.77       63.32      2.56 o 
  -3   7   3       74.36       74.56      2.71 o 
  -2   7   3        2.21        3.03      0.76 o 
  -1   7   3        2.91        2.40      0.66 o 
   0   7   3       42.77       34.56      1.51 o 
   1   7   3       78.34       70.61      3.12 o 
   2   7   3       38.14       49.24      2.80 o 
   3   7   3       32.93       40.41      3.74 o 
   4   7   3       33.69       34.11      3.88 o 
   5   7   3       29.10       34.63      4.09 o 
   6   7   3        2.54        3.90      1.92 o 
   7   7   3       13.77       13.78      2.90 o 
   8   7   3        0.00       -0.85      1.27 o 
   9   7   3        0.63        0.55      1.47 o 
  -8   8   3       16.68       21.79      2.06 o 
  -7   8   3       45.30       47.36      3.54 o 
  -6   8   3        6.49        4.61      1.22 o 
  -5   8   3       11.16       14.99      1.89 o 
  -4   8   3      141.45      137.47      4.12 o 
  -3   8   3      197.97      192.66      4.91 o 
  -2   8   3        0.71       -0.24      0.87 o 
  -1   8   3        8.80       12.47      1.54 o 
   0   8   3       53.46       60.76      2.06 o 
   1   8   3       50.66       50.44      3.48 o 
   2   8   3       37.86       43.05      3.89 o 
   3   8   3       94.62       97.95      6.00 o 
   4   8   3       88.89       81.56      5.63 o 
   5   8   3        4.17        4.19      2.10 o 
   6   8   3        0.01        0.14      1.69 o 
   7   8   3       51.93       53.99      3.52 o 
  -6   9   3        0.33        0.81      1.04 o 
  -5   9   3        1.51        1.17      1.05 o 
  -4   9   3       23.21       22.26      1.98 o 
  -3   9   3        7.65        6.35      1.43 o 
  -2   9   3        0.30        1.25      1.03 o 
  -1   9   3        2.90        5.95      1.29 o 
   1   9   3       15.58       12.15      1.79 o 
   2   9   3        8.68       14.82      3.99 o 
   3   9   3       45.25       59.75      3.62 o 
   4   9   3       84.77       89.22      6.13 o 
   5   9   3       32.93       25.25      2.76 o 
 -14   0   4        0.17        0.77      1.05 o 
 -13   0   4       21.34       17.92      1.79 o 
 -12   0   4      282.54      312.99      7.18 o 
 -11   0   4       46.09       49.99      1.85 o 
 -10   0   4        1.61        1.71      0.60 o 
  -9   0   4       68.48       64.07      2.50 o 
  -8   0   4      230.94      191.84      3.75 o 
  -7   0   4       99.16      118.54      4.87 o 
  -6   0   4      830.86      972.34     14.46 o 
  -5   0   4     1500.58     1396.35     17.34 o 
  -4   0   4      423.06      433.50     10.59 o 
  -3   0   4        5.72        4.38      0.59 o 
  -2   0   4       76.71       78.78      2.59 o 
  -1   0   4     5511.78     5662.29    103.48 o 
   0   0   4      230.17      248.58      6.88 o 
   1   0   4     1116.81     1213.18     22.34 o 
   2   0   4     1278.16     1418.10     26.11 o 
   3   0   4      756.71      775.94     12.19 o 
   4   0   4      164.48      193.02      3.35 o 
   5   0   4        3.12        6.76      0.61 o 
   6   0   4        1.97        2.95      0.44 o 
   7   0   4       34.00       45.53      1.30 o 
   8   0   4        2.49        1.11      0.52 o 
   9   0   4       31.17       25.21      1.59 o 
  10   0   4        3.99        2.21      0.82 o 
  11   0   4        2.56        0.21      1.60 o 
  12   0   4       11.17        8.08      1.30 o 
  13   0   4      209.11      223.17      6.00 o 
 -14   1   4        0.04       -0.40      0.68 o 
 -13   1   4        2.89        1.41      0.71 o 
 -12   1   4       42.33       43.08      1.43 o 
 -11   1   4       32.07       38.13      1.30 o 
 -10   1   4        0.31        0.20      0.38 o 
  -9   1   4      567.75      571.93      6.39 o 
  -8   1   4      819.74      816.78      7.62 o 
  -7   1   4       62.93       51.68      0.91 o 
  -6   1   4       10.77       14.22      0.82 o 
  -5   1   4      105.59      113.02      1.34 o 
  -4   1   4      134.57      140.11      1.88 o 
  -3   1   4      412.00      425.89      6.46 o 
  -2   1   4     1814.36     1939.65     25.00 o 
  -1   1   4     2016.84     1914.89     34.80 o 
   0   1   4       27.60       34.73      0.75 o 
   1   1   4       32.67       40.84      0.92 o 
   2   1   4       23.11       47.49      1.11 o 
   3   1   4        0.60        0.48      0.18 o 
   4   1   4       94.81      104.59      1.51 o 
   5   1   4        9.40       10.14      0.54 o 
   6   1   4      400.88      406.43      5.05 o 
   7   1   4       68.55       67.70      1.35 o 
   8   1   4        0.11       -0.03      0.34 o 
   9   1   4        0.00       -0.38      0.38 o 
  10   1   4        0.03       -0.35      0.50 o 
  11   1   4        0.46        0.79      0.60 o 
  12   1   4        0.02        0.39      0.66 o 
  13   1   4        3.44        3.66      0.83 o 
 -13   2   4        1.61       -0.08      0.65 o 
 -12   2   4       54.45       48.79      1.64 o 
 -11   2   4       77.83       78.40      2.04 o 
 -10   2   4       78.19       78.10      1.86 o 
  -9   2   4       20.05       14.76      0.67 o 
  -8   2   4      116.29      134.25      1.89 o 
  -7   2   4       66.68       60.94      1.70 o 
  -6   2   4      307.64      301.39      4.80 o 
  -5   2   4      137.06      117.62      2.04 o 
  -4   2   4      346.88      370.63      3.84 o 
  -3   2   4       38.36       37.25      0.98 o 
  -2   2   4      725.11      803.07     15.10 o 
  -1   2   4      215.28      274.37      7.54 o 
   0   2   4      154.47      178.54      6.37 o 
   1   2   4     1351.32     1487.39     21.19 o 
   2   2   4      852.50      960.69     11.92 o 
   3   2   4       13.92       20.87      0.57 o 
   4   2   4        0.98        3.74      0.36 o 
   5   2   4      610.59      745.86     11.58 o 
   6   2   4       31.81       26.09      1.56 o 
   7   2   4      346.64      373.97      5.39 o 
   8   2   4       23.75       23.23      0.98 o 
   9   2   4       10.70        8.58      0.72 o 
  10   2   4      256.48      258.33      4.71 o 
  11   2   4        0.01       -0.59      0.59 o 
  12   2   4       59.25       61.76      4.19 o 
  13   2   4       38.15       33.91      1.73 o 
 -13   3   4       15.55       17.13      1.13 o 
 -12   3   4       11.21        9.63      0.86 o 
 -11   3   4       44.67       39.32      1.42 o 
 -10   3   4        1.12        1.39      0.44 o 
  -9   3   4       68.55       58.93      1.38 o 
  -8   3   4       24.93       27.28      0.88 o 
  -7   3   4      232.22      221.38      2.85 o 
  -6   3   4      260.45      272.69      4.18 o 
  -5   3   4        1.13       -0.27      0.27 o 
  -4   3   4     1066.44     1128.89     13.60 o 
  -3   3   4       54.08       38.18      2.41 o 
  -2   3   4      282.14      299.72      4.59 o 
  -1   3   4     2662.07     2871.63     33.34 o 
   0   3   4      162.76      155.09      2.34 o 
   1   3   4      439.25      547.58      7.66 o 
   2   3   4      289.80      344.36      9.78 o 
   3   3   4      201.45      205.93      6.42 o 
   4   3   4      225.37      210.30      3.48 o 
   5   3   4      321.41      309.38      6.35 o 
   6   3   4     2394.82     2407.02     33.80 o 
   7   3   4      167.24      199.03      3.58 o 
   8   3   4      118.65      127.03      2.69 o 
   9   3   4      180.71      183.54      3.28 o 
  10   3   4       28.49       29.97      2.13 o 
  11   3   4       44.30       48.53      1.65 o 
  12   3   4        2.83        2.40      0.71 o 
 -13   4   4        6.93        7.18      1.16 o 
 -12   4   4        0.43       -0.71      1.53 o 
 -11   4   4      100.62       96.53      2.34 o 
 -10   4   4      120.51      111.92      4.84 o 
  -9   4   4       18.96       22.20      1.02 o 
  -8   4   4      352.17      309.56      4.89 o 
  -7   4   4      118.41      118.11      4.37 o 
  -6   4   4       34.19       19.61      1.11 o 
  -5   4   4        1.61        2.79      0.54 o 
  -4   4   4       53.35       57.26      2.21 o 
  -3   4   4      164.11      143.94      3.90 o 
  -2   4   4      389.29      395.22      5.36 o 
  -1   4   4      949.92     1050.61     12.83 o 
   0   4   4       10.30       20.34      0.82 o 
   1   4   4      319.02      366.31      4.92 o 
   2   4   4      874.46      853.22     13.39 o 
   3   4   4       94.24      114.54      4.05 o 
   5   4   4       19.59       18.98      2.61 o 
   6   4   4       20.24       19.22      2.74 o 
   7   4   4      466.86      439.61     14.28 o 
   8   4   4      132.10      132.39      3.38 o 
   9   4   4      259.26      251.10      5.02 o 
  10   4   4      101.38       93.94      2.62 o 
  11   4   4        5.00        5.32      0.93 o 
  12   4   4        1.35        0.39      0.75 o 
 -12   5   4       18.05       17.85      3.24 o 
 -11   5   4       65.65       60.04      2.67 o 
 -10   5   4        4.33        5.13      1.17 o 
  -9   5   4        1.84        1.66      0.89 o 
  -8   5   4       34.47       31.74      1.88 o 
  -7   5   4       86.13       79.69      2.73 o 
  -6   5   4       78.91       62.35      2.68 o 
  -5   5   4       65.70       48.46      2.06 o 
  -4   5   4      333.50      342.00      5.70 o 
  -3   5   4       51.54       43.08      1.31 o 
  -2   5   4        1.37        1.56      0.43 o 
  -1   5   4      487.03      461.94      6.29 o 
   0   5   4      127.97      128.35      2.34 o 
   1   5   4       36.61       39.62      1.15 o 
   2   5   4        8.60        4.30      0.86 o 
   3   5   4      151.58      150.53      5.49 o 
   4   5   4      584.40      551.90     12.52 o 
   5   5   4       44.77       38.57      3.50 o 
   6   5   4      164.22      154.05      7.43 o 
   7   5   4       92.83      105.32      6.08 o 
   8   5   4        0.63        0.25      1.52 o 
   9   5   4       79.03       73.35      3.86 o 
  10   5   4       26.36       23.16      2.64 o 
  11   5   4        0.27        0.54      1.59 o 
 -11   6   4       17.89       18.39      4.12 o 
 -10   6   4        0.01       -0.97      0.97 o 
  -9   6   4        0.42       -0.88      0.88 o 
  -8   6   4       16.54       19.56      1.76 o 
  -7   6   4       77.10       70.25      2.72 o 
  -6   6   4       20.72       15.86      1.47 o 
  -5   6   4       43.60       42.90      2.48 o 
  -4   6   4       29.38       27.59      2.12 o 
  -3   6   4      132.93      129.70      2.98 o 
  -2   6   4      192.16      176.58      4.55 o 
  -1   6   4        8.70       12.28      0.87 o 
   0   6   4        8.67       12.50      0.86 o 
   1   6   4      336.18      330.04      6.74 o 
   2   6   4       29.89       31.49      2.90 o 
   3   6   4       12.17        9.31      1.84 o 
   4   6   4      209.79      243.01      7.03 o 
   5   6   4       13.97       11.92      2.47 o 
   6   6   4        0.00        0.11      1.30 o 
   7   6   4        0.00       -0.69      1.34 o 
   8   6   4       92.27       89.45      5.38 o 
   9   6   4        6.00        5.14      1.73 o 
  10   6   4        0.71        0.07      1.41 o 
 -10   7   4      155.46      172.11      6.21 o 
  -9   7   4       14.80       14.54      1.77 o 
  -8   7   4       25.97       26.14      2.08 o 
  -7   7   4       34.23       37.55      2.23 o 
  -6   7   4        7.78       10.02      1.33 o 
  -5   7   4        1.31        3.47      0.99 o 
  -4   7   4        0.14        0.47      0.80 o 
  -3   7   4      222.96      223.47      5.15 o 
  -2   7   4      110.38      107.71      2.76 o 
  -1   7   4        2.63        2.72      0.61 o 
   0   7   4       89.05       81.47      3.33 o 
   1   7   4      254.51      225.78      4.34 o 
   2   7   4        0.22        2.70      1.20 o 
   3   7   4       14.23       16.37      2.01 o 
   4   7   4       44.55       57.74      4.54 o 
   5   7   4        0.56        0.99      1.56 o 
   6   7   4        9.59        8.05      2.40 o 
   7   7   4        9.45        6.76      2.32 o 
   8   7   4       16.79       18.51      2.47 o 
   9   7   4        3.08        5.60      2.50 o 
  -8   8   4        1.64        1.89      1.10 o 
  -7   8   4        9.10       10.88      1.53 o 
  -6   8   4        1.66        2.17      1.07 o 
  -5   8   4       97.32       95.75      4.97 o 
  -4   8   4        3.70        3.71      1.30 o 
  -3   8   4      150.64      147.57      4.11 o 
  -2   8   4        6.24        5.50      3.03 o 
  -1   8   4        5.12        6.07      1.17 o 
   0   8   4       18.91       23.57      1.46 o 
   1   8   4       19.32       24.10      2.30 o 
   2   8   4        8.32        8.27      1.58 o 
   3   8   4       54.38       51.47      4.46 o 
   4   8   4        5.12        6.74      2.32 o 
   5   8   4       47.83       55.06      4.88 o 
   6   8   4        1.88        0.94      1.82 o 
   7   8   4       18.11       24.31      3.82 o 
  -6   9   4       60.78       63.52      2.95 o 
  -5   9   4        3.65        2.74      1.27 o 
  -4   9   4       58.79       64.77      3.60 o 
  -3   9   4        0.35        1.11      1.05 o 
  -2   9   4       13.67       15.00      2.25 o 
  -1   9   4       15.77       14.82      1.75 o 
   1   9   4       25.35       32.85      3.91 o 
   2   9   4       10.57       10.91      2.60 o 
   3   9   4        1.58        4.54      2.09 o 
   4   9   4       50.16       55.10      4.99 o 
   5   9   4        0.19        2.14      2.05 o 
 -14   1   5        8.59       12.45      1.12 o 
 -13   1   5       51.59       46.90      2.22 o 
 -12   1   5       12.65       11.95      0.93 o 
 -11   1   5       55.14       51.28      1.32 o 
 -10   1   5        3.66        3.12      0.50 o 
  -9   1   5        0.67       -0.34      0.34 o 
  -8   1   5      225.90      211.30      2.43 o 
  -7   1   5      151.34      161.58      1.91 o 
  -6   1   5       85.27      100.69      1.79 o 
  -5   1   5        9.70       18.01      0.59 o 
  -4   1   5       30.87       26.68      0.90 o 
  -3   1   5     1441.76     1381.54     15.34 o 
  -2   1   5       93.40      108.04      1.90 o 
  -1   1   5        5.76        3.90      0.64 o 
   0   1   5      768.48      864.85     13.12 o 
   1   1   5      142.66      154.25      2.28 o 
   2   1   5      113.83      121.87      2.43 o 
   3   1   5      377.10      420.49      4.66 o 
   4   1   5       11.88       14.42      0.56 o 
   5   1   5       36.79       22.30      0.60 o 
   6   1   5       38.93       45.18      1.03 o 
   7   1   5      368.53      363.93      4.40 o 
   8   1   5        1.26        1.85      0.44 o 
   9   1   5       16.69       16.62      0.92 o 
  10   1   5       29.16       33.13      1.55 o 
  11   1   5       12.26       11.20      1.00 o 
  12   1   5       22.05       19.30      1.25 o 
  13   1   5       56.96       55.94      1.95 o 
 -13   2   5        0.92       -0.64      0.64 o 
 -12   2   5       37.18       38.18      2.84 o 
 -11   2   5      115.45      117.91      4.97 o 
 -10   2   5        2.17        1.71      0.51 o 
  -9   2   5       54.37       59.45      1.20 o 
  -8   2   5        3.55        3.62      0.40 o 
  -7   2   5      149.10      150.93      2.20 o 
  -6   2   5      451.24      444.95      6.36 o 
  -5   2   5        9.18       13.71      0.52 o 
  -4   2   5        8.26        8.58      0.50 o 
  -3   2   5        0.90        0.91      0.30 o 
  -2   2   5      570.17      574.05      7.52 o 
  -1   2   5      327.73      347.73      9.51 o 
   0   2   5     5521.50     5431.66    354.77 o 
   1   2   5        3.53        9.41      0.60 o 
   2   2   5     1066.92     1123.06     15.69 o 
   3   2   5     1102.45     1185.51     15.33 o 
   4   2   5      237.34      292.15      4.34 o 
   5   2   5        4.63        5.48      0.54 o 
   6   2   5      683.90      692.63      9.08 o 
   7   2   5       33.60       32.60      1.17 o 
   8   2   5      255.54      266.08      6.15 o 
   9   2   5       12.83       13.20      0.84 o 
  10   2   5       38.17       40.22      1.84 o 
  11   2   5      126.92      128.65      4.76 o 
  12   2   5        0.49        1.44      0.77 o 
 -13   3   5        7.17        7.25      0.85 o 
 -12   3   5       14.89       16.39      1.06 o 
 -11   3   5       48.87       48.84      1.59 o 
 -10   3   5        0.57       -0.38      0.38 o 
  -9   3   5      109.10      107.94      1.98 o 
  -8   3   5       37.29       21.31      0.82 o 
  -7   3   5       23.15       19.72      0.68 o 
  -6   3   5        1.03        0.92      0.23 o 
  -5   3   5        6.09        4.13      0.38 o 
  -4   3   5       18.65       29.33      0.91 o 
  -3   3   5      521.75      505.72     10.20 o 
  -2   3   5        3.08        6.79      1.44 o 
  -1   3   5       54.05       42.48      1.26 o 
   0   3   5      126.91      158.69      2.68 o 
   1   3   5      258.58      281.36      5.61 o 
   2   3   5       48.72       70.55      2.81 o 
   3   3   5      211.71      235.68      5.38 o 
   4   3   5      154.77      157.04      2.62 o 
   5   3   5      685.85      730.81      9.61 o 
   6   3   5      175.43      200.74      3.51 o 
   7   3   5       16.41       12.97      2.18 o 
   8   3   5       41.73       48.08      1.51 o 
   9   3   5        8.97        7.85      0.72 o 
  10   3   5       22.52       22.98      1.71 o 
  11   3   5       36.58       34.99      1.46 o 
  12   3   5        5.28        3.24      0.75 o 
 -13   4   5       43.90       43.21      2.27 o 
 -12   4   5        0.40       -0.19      0.71 o 
 -11   4   5       15.56       15.45      1.04 o 
 -10   4   5       28.58       30.06      1.29 o 
  -9   4   5        9.16        8.68      0.69 o 
  -8   4   5       14.36       13.32      1.15 o 
  -7   4   5        3.62        1.61      0.56 o 
  -6   4   5        0.05        0.23      0.47 o 
  -5   4   5      107.41       84.98      2.09 o 
  -4   4   5      195.58      211.03      5.20 o 
  -3   4   5        0.08        0.90      0.44 o 
  -2   4   5      315.97      356.32      4.93 o 
  -1   4   5      256.74      239.43      3.54 o 
   0   4   5      126.19      166.87      2.64 o 
   1   4   5        0.52        3.82      0.56 o 
   2   4   5      575.80      607.49     12.41 o 
   3   4   5        1.91        2.79      0.78 o 
   4   4   5       75.94       62.13      2.86 o 
   5   4   5      304.56      298.14     10.08 o 
   6   4   5      369.18      363.85     12.95 o 
   7   4   5      206.67      193.32      4.31 o 
   8   4   5        0.04        0.57      0.50 o 
   9   4   5      324.89      317.37     12.35 o 
  10   4   5       30.66       26.52      1.47 o 
  11   4   5       23.91       21.99      3.00 o 
 -11   5   5        3.65        4.83      1.18 o 
 -10   5   5        4.41        2.78      1.65 o 
  -9   5   5       43.49       46.91      2.21 o 
  -8   5   5       13.62       17.03      1.52 o 
  -7   5   5       55.03       43.14      1.99 o 
  -6   5   5       95.14       87.78      2.78 o 
  -5   5   5        6.46       15.26      1.09 o 
  -4   5   5       46.11       46.21      1.59 o 
  -3   5   5        0.57       -0.20      0.35 o 
  -2   5   5      429.10      405.37      5.68 o 
  -1   5   5      348.07      320.27      7.41 o 
   0   5   5      110.61      123.92      2.66 o 
   1   5   5       37.42       30.43      1.47 o 
   2   5   5       71.83       77.24      2.35 o 
   3   5   5      374.10      398.59      7.45 o 
   4   5   5       86.61       90.67      3.71 o 
   5   5   5      236.61      240.58      9.78 o 
   6   5   5       38.31       42.90      3.88 o 
   7   5   5        4.68       10.40      2.46 o 
   8   5   5       15.38       16.04      2.91 o 
   9   5   5       76.85       86.13      6.23 o 
  10   5   5      158.04      139.00     15.28 o 
  11   5   5       18.10       26.62      5.20 o 
 -11   6   5       38.71       43.40      6.04 o 
 -10   6   5       65.85       69.03      2.95 o 
  -9   6   5      133.18      129.54      3.98 o 
  -8   6   5       18.89       16.14      1.60 o 
  -7   6   5      124.25      122.94      3.66 o 
  -6   6   5       30.53       29.40      1.84 o 
  -5   6   5       40.73       40.43      1.94 o 
  -4   6   5        6.15        5.37      0.83 o 
  -3   6   5       17.40       18.48      1.76 o 
  -2   6   5        5.60        3.79      0.62 o 
  -1   6   5      252.25      238.89      3.88 o 
   0   6   5       33.87       32.93      1.66 o 
   1   6   5      213.50      201.41      5.04 o 
   2   6   5      286.32      269.95      5.66 o 
   3   6   5      198.62      196.50      6.05 o 
   4   6   5        1.88        0.35      0.92 o 
   5   6   5        3.48        6.52      2.02 o 
   6   6   5       58.38       51.20      4.41 o 
   7   6   5        2.94        1.36      1.64 o 
   8   6   5       17.32       22.55      3.67 o 
   9   6   5       37.63       37.66      3.35 o 
  10   6   5        0.03       -0.10      1.63 o 
 -10   7   5        4.30       11.05      1.94 o 
  -9   7   5       20.65       19.98      1.96 o 
  -8   7   5        3.14        1.67      1.07 o 
  -7   7   5       17.78       20.51      1.79 o 
  -6   7   5        0.49        1.41      0.84 o 
  -5   7   5        0.05       -0.15      0.88 o 
  -4   7   5       28.48       33.57      2.42 o 
  -3   7   5       13.48       12.77      1.15 o 
  -2   7   5        7.17        7.17      0.90 o 
  -1   7   5       16.43       14.00      1.12 o 
   0   7   5        4.30        5.26      0.78 o 
   1   7   5        0.29        0.92      0.73 o 
   2   7   5      133.12      139.97      5.02 o 
   3   7   5        0.18        1.01      1.03 o 
   4   7   5      135.26      146.23      7.53 o 
   5   7   5        6.60        7.91      2.36 o 
   6   7   5        4.45        6.23      2.17 o 
   7   7   5        0.52        1.59      1.92 o 
   8   7   5        1.41        0.31      1.96 o 
   9   7   5        6.12        7.60      2.80 o 
  -8   8   5        4.34        6.04      1.38 o 
  -7   8   5        0.11       -0.90      0.90 o 
  -6   8   5       60.57       65.95      3.66 o 
  -5   8   5       74.37       66.23      3.31 o 
  -4   8   5       11.07       17.64      1.63 o 
  -3   8   5       44.95       51.45      6.35 o 
  -2   8   5        2.13        2.31      1.15 o 
  -1   8   5        7.13        8.91      1.18 o 
   0   8   5        0.70        0.86      0.63 o 
   1   8   5       18.90       24.03      2.58 o 
   2   8   5       38.24       38.98      2.76 o 
   3   8   5       25.36       29.56      3.80 o 
   4   8   5       31.27       44.02      4.41 o 
   5   8   5        1.25       -1.34      1.53 o 
   6   8   5        0.31        0.64      1.85 o 
   7   8   5        3.20        5.97      2.48 o 
  -6   9   5        2.24        2.81      1.42 o 
  -5   9   5        0.87        3.16      1.12 o 
  -4   9   5        9.68        8.90      1.66 o 
  -3   9   5        0.31        0.05      1.27 o 
  -2   9   5        0.06        0.79      0.94 o 
  -1   9   5        4.47        7.00      1.64 o 
   0   9   5       33.78       44.47      4.84 o 
   1   9   5        1.29        4.57      1.44 o 
   2   9   5       62.31       69.94      5.28 o 
   3   9   5        0.00       -0.03      1.69 o 
   4   9   5       53.18       56.63      5.09 o 
   5   9   5        6.38        9.85      2.87 o 
 -14   0   6       16.80       13.67      1.65 o 
 -13   0   6      290.27      341.31      7.85 o 
 -12   0   6       77.75       78.23      2.49 o 
 -11   0   6      428.52      458.35      9.12 o 
 -10   0   6      274.49      266.26      4.98 o 
  -9   0   6       33.57       32.89      1.89 o 
  -8   0   6      175.11      148.00      3.04 o 
  -7   0   6       56.43       52.12      1.26 o 
  -6   0   6      735.83      703.31      9.17 o 
  -5   0   6     1365.23     1465.21     40.52 o 
  -4   0   6      731.31      744.35     10.77 o 
  -3   0   6      484.91      680.69     11.65 o 
  -2   0   6     3233.77     3133.75     56.87 o 
  -1   0   6     3441.10     3408.19     86.74 o 
   0   0   6     1292.81     1390.65     36.00 o 
   1   0   6      662.15      691.46     10.33 o 
   2   0   6     1096.74     1209.34     15.13 o 
   3   0   6       12.68       20.25      0.72 o 
   4   0   6     1997.91     2089.59     25.91 o 
   5   0   6        0.84        7.42      0.66 o 
   6   0   6       32.11       32.26      1.29 o 
   7   0   6     1583.31     1606.93     20.49 o 
   8   0   6       95.31       94.01      2.97 o 
   9   0   6       44.23       50.16      2.25 o 
  10   0   6        0.26       -0.48      0.75 o 
  11   0   6       91.10       98.10      6.93 o 
  12   0   6       18.77       18.35      1.78 o 
 -14   1   6       18.64       14.97      1.18 o 
 -13   1   6        2.13        3.76      0.76 o 
 -12   1   6       63.09       56.64      1.63 o 
 -11   1   6       14.45       16.68      0.89 o 
 -10   1   6      279.28      285.38      3.71 o 
  -9   1   6        2.17        1.90      0.42 o 
  -8   1   6      358.42      360.40      4.89 o 
  -7   1   6       24.22       15.66      0.78 o 
  -6   1   6       94.33      135.21      1.60 o 
  -5   1   6        1.18        2.03      0.26 o 
  -4   1   6      988.10     1028.61     10.52 o 
  -3   1   6     1244.27     1264.10     13.02 o 
  -2   1   6     1758.84     1763.79     21.60 o 
  -1   1   6     1516.19     1423.15     17.46 o 
   0   1   6      825.74      771.46      7.90 o 
   1   1   6     5599.31     5819.20     63.75 o 
   2   1   6      253.17      269.20      3.13 o 
   3   1   6      246.61      216.04      2.44 o 
   4   1   6      360.57      355.26      3.80 o 
   5   1   6      210.59      204.45      2.64 o 
   6   1   6        3.54        1.30      0.33 o 
   7   1   6        5.15        2.81      0.49 o 
   8   1   6      176.53      171.82      2.60 o 
   9   1   6       10.72       10.53      0.85 o 
  10   1   6        6.87        7.10      0.91 o 
  11   1   6      251.34      266.17      4.94 o 
  12   1   6        2.80        4.16      0.83 o 
 -13   2   6       79.38       80.51      2.86 o 
 -12   2   6        3.87        2.13      0.66 o 
 -11   2   6       30.19       31.48      1.48 o 
 -10   2   6       16.06       13.50      0.88 o 
  -9   2   6       53.88       49.58      1.09 o 
  -8   2   6        1.19        1.96      0.34 o 
  -7   2   6      275.14      265.22      3.33 o 
  -6   2   6      925.26      937.14     12.48 o 
  -5   2   6      512.00      518.82      6.35 o 
  -4   2   6      782.41      767.22      8.33 o 
  -3   2   6      163.88      210.25      2.34 o 
  -2   2   6      458.61      533.89      7.63 o 
  -1   2   6     1156.34     1269.33     14.14 o 
   0   2   6      143.93      152.11      1.96 o 
   1   2   6      114.84      137.34      2.75 o 
   2   2   6        0.93        0.87      0.21 o 
   3   2   6       40.59       61.95      1.92 o 
   4   2   6      407.35      429.00      5.41 o 
   5   2   6      458.09      459.15      6.73 o 
   6   2   6       35.50       42.55      1.23 o 
   7   2   6       48.53       66.81      1.66 o 
   8   2   6        2.43        2.22      0.50 o 
   9   2   6       19.48       20.53      1.35 o 
  10   2   6       34.49       35.14      1.80 o 
  11   2   6        5.26        5.68      0.92 o 
  12   2   6       20.55       17.87      1.33 o 
 -13   3   6        2.21        0.80      0.63 o 
 -12   3   6        0.06       -0.50      0.50 o 
 -11   3   6        0.17       -0.48      0.48 o 
 -10   3   6        0.24        0.26      0.49 o 
  -9   3   6      234.35      219.75      3.52 o 
  -8   3   6      190.80      188.51      2.61 o 
  -7   3   6      948.54      903.42      9.79 o 
  -6   3   6       12.62        9.22      0.82 o 
  -5   3   6       59.77       54.95      1.36 o 
  -4   3   6      121.87      115.55      1.83 o 
  -3   3   6        4.83        2.34      0.75 o 
  -2   3   6       19.73       11.84      0.73 o 
  -1   3   6      254.19      345.03      5.77 o 
   0   3   6     1059.62     1088.79     14.61 o 
   1   3   6       44.19       54.59      1.38 o 
   2   3   6       48.86       64.13      2.94 o 
   3   3   6        4.72        1.92      0.55 o 
   4   3   6      201.83      187.43      3.38 o 
   5   3   6        4.70        7.39      0.47 o 
   6   3   6        6.19        5.73      0.89 o 
   7   3   6      401.71      408.30      6.61 o 
   8   3   6      742.42      759.21     11.64 o 
   9   3   6      129.52      139.75      2.76 o 
  10   3   6       81.25       80.49      2.61 o 
  11   3   6       11.87       10.70      1.02 o 
  12   3   6        7.67        5.92      0.86 o 
 -12   4   6        0.07       -0.67      0.67 o 
 -11   4   6       23.93       27.07      1.30 o 
 -10   4   6       98.42       97.15      2.25 o 
  -9   4   6        0.49        0.86      0.43 o 
  -8   4   6        9.01        8.77      0.89 o 
  -7   4   6       74.45       54.28      1.73 o 
  -6   4   6       63.42       52.67      1.67 o 
  -5   4   6        0.33        2.40      0.60 o 
  -4   4   6      206.85      171.41      4.58 o 
  -3   4   6       46.84       50.00      1.60 o 
  -2   4   6       88.45       94.24      2.18 o 
  -1   4   6       66.89       67.42      1.80 o 
   0   4   6      517.22      577.80     13.56 o 
   1   4   6      574.81      555.92      8.02 o 
   2   4   6      193.11      183.44      4.67 o 
   3   4   6       68.60       82.11      3.35 o 
   4   4   6       20.43       32.51      3.00 o 
   5   4   6      269.95      282.49      7.53 o 
   6   4   6        6.03        3.52      1.69 o 
   7   4   6      161.34      140.65      3.39 o 
   8   4   6      123.98      117.98      6.95 o 
   9   4   6       18.95       24.74      1.32 o 
  10   4   6      142.15      130.72      3.33 o 
  11   4   6       16.50       14.06      1.29 o 
 -11   5   6        1.49        0.88      0.97 o 
 -10   5   6       20.31       22.96      1.80 o 
  -9   5   6       11.52        9.79      1.27 o 
  -8   5   6       69.94       66.67      2.64 o 
  -7   5   6        7.80        5.14      0.94 o 
  -6   5   6        0.85        0.71      0.57 o 
  -5   5   6       43.45       47.54      1.67 o 
  -4   5   6      157.72      133.54      2.91 o 
  -3   5   6       31.38       29.52      1.11 o 
  -2   5   6        0.44        0.25      0.39 o 
  -1   5   6      214.69      198.56      3.23 o 
   0   5   6      100.28      100.14      2.23 o 
   1   5   6      394.60      363.06      8.85 o 
   2   5   6       19.78       28.36      1.53 o 
   3   5   6      639.06      607.35     11.06 o 
   4   5   6        9.82       14.50      2.43 o 
   5   5   6       37.78       38.97      2.64 o 
   6   5   6      133.90      145.97      7.39 o 
   7   5   6        5.39        7.84      2.29 o 
   8   5   6       24.55       26.82      3.74 o 
   9   5   6       24.08       19.54      2.46 o 
  10   5   6        5.07        5.06      1.80 o 
  11   5   6      126.56      120.38      9.73 o 
 -11   6   6       59.55       70.09      3.70 o 
 -10   6   6       42.12       43.33      3.21 o 
  -9   6   6       81.39       83.30      3.14 o 
  -8   6   6        0.46       -0.78      0.78 o 
  -7   6   6       34.49       39.79      2.62 o 
  -6   6   6        6.70        6.59      1.07 o 
  -5   6   6        3.25        2.22      0.88 o 
  -4   6   6        0.97        1.66      0.63 o 
  -3   6   6        1.05       -0.06      0.59 o 
  -2   6   6      231.50      231.15      3.91 o 
  -1   6   6        2.45        2.10      0.53 o 
   0   6   6       57.15       49.42      2.03 o 
   1   6   6       45.33       58.34      2.19 o 
   2   6   6       37.43       34.24      1.71 o 
   3   6   6      261.81      268.20      7.56 o 
   4   6   6        4.78        6.80      1.89 o 
   5   6   6       65.75       73.47      5.20 o 
   6   6   6        5.23        9.57      2.46 o 
   7   6   6       62.96       79.29      5.71 o 
   8   6   6       55.72       58.12      5.10 o 
   9   6   6        9.42       10.60      2.10 o 
  10   6   6        5.07        4.68      2.62 o 
 -10   7   6        1.06        2.46      1.39 o 
  -9   7   6       98.27      101.37      5.21 o 
  -8   7   6       24.59       22.68      1.95 o 
  -7   7   6        1.72        2.01      1.22 o 
  -6   7   6       14.97       19.37      1.69 o 
  -5   7   6      137.88      140.34      3.95 o 
  -4   7   6       66.77       65.13      2.50 o 
  -3   7   6        3.37        3.25      0.75 o 
  -2   7   6       23.75       19.39      1.32 o 
  -1   7   6        5.51        5.38      0.80 o 
   0   7   6       17.82       13.69      1.36 o 
   1   7   6       74.32       74.71      3.98 o 
   2   7   6        2.73        1.84      1.13 o 
   3   7   6       22.71       24.60      2.47 o 
   4   7   6      141.66      163.72      5.86 o 
   5   7   6       88.27       91.67      6.07 o 
   6   7   6       47.13       49.84      4.65 o 
   7   7   6        0.72        0.84      1.77 o 
   8   7   6       19.58       19.64      3.71 o 
  -8   8   6        5.11        6.75      1.37 o 
  -7   8   6        4.98        2.35      1.11 o 
  -6   8   6        0.19        1.53      0.98 o 
  -5   8   6       37.56       34.57      2.21 o 
  -4   8   6       11.61       10.97      1.36 o 
  -3   8   6       21.00       17.66      1.89 o 
  -2   8   6       26.69       27.70      1.88 o 
  -1   8   6       30.50       32.75      1.90 o 
   0   8   6       12.09       14.59      1.82 o 
   1   8   6       18.56       17.36      2.14 o 
   2   8   6        0.05        0.58      1.21 o 
   3   8   6        0.11        0.98      1.21 o 
   4   8   6        2.20        2.67      1.94 o 
   5   8   6        2.07        5.13      2.24 o 
   6   8   6       13.11       11.94      3.09 o 
   7   8   6        0.02        2.12      2.04 o 
  -5   9   6        7.07        5.99      1.51 o 
  -4   9   6        0.63        1.44      1.13 o 
  -3   9   6        0.40        0.64      1.77 o 
  -2   9   6       10.33        9.79      1.80 o 
  -1   9   6       11.95       10.41      2.16 o 
   0   9   6        3.35        5.28      2.28 o 
   1   9   6       14.09       12.08      2.65 o 
   2   9   6       33.57       46.40      4.42 o 
   3   9   6       22.48       26.27      3.94 o 
   4   9   6        6.71        4.76      2.37 o 
 -14   1   7       27.75       25.92      1.47 o 
 -13   1   7      275.31      285.23      4.86 o 
 -12   1   7        4.18        2.11      0.68 o 
 -11   1   7       68.42       65.42      1.53 o 
 -10   1   7        9.94        9.25      0.72 o 
  -9   1   7       14.88       14.82      0.76 o 
  -8   1   7      303.54      304.34      3.47 o 
  -7   1   7      248.57      219.57      2.60 o 
  -6   1   7      129.63      135.17      1.74 o 
  -5   1   7       35.94       54.58      0.97 o 
  -4   1   7      376.50      362.85      4.03 o 
  -3   1   7      666.26      731.62      9.75 o 
  -2   1   7        1.51        6.10      0.38 o 
  -1   1   7      359.34      449.01      5.79 o 
   0   1   7       22.18       24.35      0.83 o 
   1   1   7      144.11      161.62      2.21 o 
   2   1   7       69.16       64.59      0.99 o 
   3   1   7       92.41      114.91      1.43 o 
   4   1   7      700.82      737.82      7.32 o 
   5   1   7       65.03       69.50      1.22 o 
   6   1   7       49.37       56.13      1.22 o 
   7   1   7      110.77       99.27      1.95 o 
   8   1   7      191.89      198.81      2.93 o 
   9   1   7      148.56      157.23      3.03 o 
  10   1   7       17.89       17.82      1.14 o 
  11   1   7        2.36        2.40      0.75 o 
  12   1   7        4.30        3.14      0.80 o 
 -13   2   7        5.95        6.17      1.04 o 
 -12   2   7        2.93        1.12      0.69 o 
 -11   2   7        1.09        0.67      0.61 o 
 -10   2   7       11.91       12.13      2.21 o 
  -9   2   7       65.90       68.91      1.39 o 
  -8   2   7       10.07       10.82      0.56 o 
  -7   2   7      321.23      304.46      3.45 o 
  -6   2   7      849.52      863.63     11.59 o 
  -5   2   7      304.88      329.20      4.37 o 
  -4   2   7      213.28      272.44      3.98 o 
  -3   2   7       30.47       42.26      1.35 o 
  -2   2   7      387.79      409.10      4.87 o 
  -1   2   7      239.95      276.21      3.40 o 
   0   2   7      785.81      808.55      8.50 o 
   1   2   7     2187.57     2436.10     26.90 o 
   2   2   7      218.20      209.42      2.84 o 
   3   2   7       97.44      113.79      2.09 o 
   4   2   7      125.30      126.08      2.45 o 
   5   2   7      122.42      118.20      2.09 o 
   6   2   7        2.37        2.23      0.44 o 
   7   2   7        7.16        7.65      0.75 o 
   8   2   7       42.86       40.35      1.38 o 
   9   2   7      183.72      193.40      5.36 o 
  10   2   7       10.37       11.72      1.96 o 
  11   2   7      303.05      306.63      5.71 o 
  12   2   7        9.52        6.95      0.98 o 
 -13   3   7       27.93       31.54      1.40 o 
 -12   3   7        0.44        1.06      0.64 o 
 -11   3   7       34.63       40.76      1.47 o 
 -10   3   7      189.27      194.93      3.06 o 
  -9   3   7       15.78       14.02      0.84 o 
  -8   3   7       16.01       19.97      0.74 o 
  -7   3   7       81.56       80.77      1.41 o 
  -6   3   7      199.28      220.74      2.82 o 
  -5   3   7      284.56      247.85      4.42 o 
  -4   3   7      292.16      262.30      3.57 o 
  -3   3   7       15.81       11.87      1.47 o 
  -2   3   7        4.08        7.79      0.58 o 
  -1   3   7      246.78      229.41      5.96 o 
   0   3   7       15.60       20.79      0.84 o 
   1   3   7       50.49       49.35      1.32 o 
   2   3   7      191.90      214.97      3.66 o 
   3   3   7        6.80       10.54      1.99 o 
   4   3   7      606.60      603.39      7.23 o 
   5   3   7       54.37       48.06      1.86 o 
   6   3   7      166.44      167.74      3.13 o 
   7   3   7      166.18      148.90      3.71 o 
   8   3   7       26.71       23.01      1.14 o 
   9   3   7        3.68        5.34      0.84 o 
  10   3   7        4.03        2.59      0.65 o 
  11   3   7        0.26       -0.08      0.61 o 
  12   3   7        7.75        6.73      0.89 o 
 -12   4   7        5.51        5.71      0.93 o 
 -11   4   7       21.44       18.88      1.11 o 
 -10   4   7       15.68       14.53      1.15 o 
  -9   4   7       12.26       16.03      0.90 o 
  -8   4   7        8.87        7.84      0.55 o 
  -7   4   7       49.34       38.09      1.46 o 
  -6   4   7      259.84      230.76      4.17 o 
  -5   4   7      192.06      183.69      4.18 o 
  -4   4   7      285.13      275.91      5.17 o 
  -3   4   7      149.67      160.38      5.74 o 
  -2   4   7      261.15      271.25      3.97 o 
  -1   4   7      617.44      590.53      8.53 o 
   0   4   7       37.51       31.30      1.53 o 
   1   4   7      226.52      220.92      5.15 o 
   2   4   7      613.22      588.90     12.22 o 
   3   4   7        3.90        5.66      0.93 o 
   4   4   7      351.79      292.27      7.65 o 
   5   4   7      281.38      266.47      9.46 o 
   6   4   7       40.36       39.94      3.72 o 
   7   4   7       10.71       10.62      0.85 o 
   8   4   7        4.87        4.05      0.71 o 
   9   4   7       22.00       17.68      1.20 o 
  10   4   7        0.01        0.25      0.92 o 
  11   4   7       33.01       29.46      2.13 o 
 -11   5   7       78.78       83.51      3.05 o 
 -10   5   7        3.11        2.63      1.01 o 
  -9   5   7        0.71        0.36      0.78 o 
  -8   5   7       75.58       77.02      2.70 o 
  -7   5   7        4.07        3.43      0.88 o 
  -6   5   7       44.52       39.10      1.56 o 
  -5   5   7      398.55      371.80     11.37 o 
  -4   5   7        8.31        6.31      0.77 o 
  -3   5   7      109.73       90.46      1.97 o 
  -2   5   7       63.17       65.48      3.12 o 
  -1   5   7       68.34       71.33      2.91 o 
   0   5   7        9.10        7.49      1.14 o 
   1   5   7      238.27      228.16      4.90 o 
   2   5   7      661.40      592.47     10.48 o 
   3   5   7      159.74      143.05      3.58 o 
   4   5   7       15.14       16.97      1.90 o 
   5   5   7        6.68        8.42      1.54 o 
   6   5   7       22.16       24.35      3.33 o 
   7   5   7       10.14       11.27      2.68 o 
   8   5   7        1.98       -0.02      1.64 o 
   9   5   7      101.08      107.22      6.95 o 
  10   5   7        3.86        2.85      1.60 o 
 -11   6   7       30.22       33.58      2.84 o 
 -10   6   7       14.32       15.89      1.72 o 
  -9   6   7        0.50        1.70      0.98 o 
  -8   6   7      139.38      132.29      6.41 o 
  -7   6   7       67.72       64.85      2.56 o 
  -6   6   7        4.29        3.32      1.10 o 
  -5   6   7        2.93        1.82      0.67 o 
  -4   6   7        4.94        7.45      0.89 o 
  -3   6   7       19.37       21.74      1.31 o 
  -2   6   7      347.26      336.39      5.08 o 
  -1   6   7      196.72      190.58      4.47 o 
   0   6   7       39.28       35.10      1.73 o 
   1   6   7        0.00        0.09      0.57 o 
   2   6   7        0.23        0.65      0.61 o 
   3   6   7        2.70        1.45      1.50 o 
   4   6   7       16.36       18.39      2.13 o 
   5   6   7       13.03       14.79      3.28 o 
   6   6   7       46.84       60.12      4.94 o 
   7   6   7       26.82       23.81      3.70 o 
   8   6   7       36.27       45.09      5.14 o 
   9   6   7        7.87        6.34      1.92 o 
  -9   7   7       59.60       60.98      5.22 o 
  -8   7   7       66.70       64.51      2.79 o 
  -7   7   7        0.00        1.06      0.88 o 
  -6   7   7        0.28       -0.57      0.76 o 
  -5   7   7       92.39       79.39      2.86 o 
  -4   7   7       45.56       46.06      1.86 o 
  -3   7   7        2.61        2.34      0.70 o 
  -2   7   7       48.07       50.96      2.30 o 
  -1   7   7        0.95        0.52      0.70 o 
   0   7   7        8.06        6.10      1.01 o 
   1   7   7       28.68       31.39      3.25 o 
   2   7   7       40.18       42.81      2.85 o 
   3   7   7      127.86      121.37      4.88 o 
   4   7   7        1.13        1.22      1.21 o 
   5   7   7       14.85       17.61      3.25 o 
   6   7   7        0.00        1.26      1.77 o 
   7   7   7       30.58       31.04      4.22 o 
   8   7   7       23.25       26.42      4.11 o 
  -8   8   7       21.12       15.09      1.72 o 
  -7   8   7       39.79       36.06      2.40 o 
  -6   8   7       20.92       22.16      3.29 o 
  -5   8   7      241.41      250.68      5.91 o 
  -4   8   7       16.38       20.98      2.11 o 
  -3   8   7        0.23        1.70      1.00 o 
  -2   8   7        2.00        2.15      0.87 o 
  -1   8   7        0.18       -0.18      0.92 o 
   0   8   7        3.17        3.46      0.93 o 
   1   8   7       13.24       14.27      1.99 o 
   2   8   7       17.39       11.87      1.91 o 
   3   8   7       30.57       34.86      3.14 o 
   4   8   7        1.18        1.59      1.88 o 
   5   8   7       78.74       80.27      6.08 o 
   6   8   7        0.00        1.02      2.03 o 
  -5   9   7        4.14        4.58      1.36 o 
  -4   9   7        6.43        6.27      1.47 o 
  -3   9   7        1.17        1.82      1.54 o 
  -2   9   7        8.43       10.07      2.27 o 
  -1   9   7       33.55       36.77      3.46 o 
   0   9   7        0.17        2.50      2.07 o 
   1   9   7        3.80        0.05      1.27 o 
   2   9   7        0.62        0.51      1.27 o 
   3   9   7       30.16       30.29      4.27 o 
   4   9   7        0.28       -1.49      1.77 o 
 -14   0   8        0.00       -0.28      0.92 o 
 -13   0   8       15.19       16.37      1.45 o 
 -12   0   8       84.34       80.95      2.54 o 
 -11   0   8        7.39        6.36      0.93 o 
 -10   0   8      717.88      700.80     11.05 o 
  -9   0   8      866.32      869.31     20.89 o 
  -8   0   8      613.40      565.54      8.88 o 
  -7   0   8      484.35      457.45      6.35 o 
  -6   0   8      524.08      567.76      7.61 o 
  -5   0   8        1.65        6.54      0.91 o 
  -4   0   8       12.28        2.91      0.65 o 
  -3   0   8      218.93      193.12      4.76 o 
  -2   0   8     1509.89     1634.13     20.22 o 
  -1   0   8     4702.45     5153.10     62.72 o 
   0   0   8     1060.41     1034.87     14.72 o 
   1   0   8        9.02        5.35      0.43 o 
   2   0   8     2016.24     2204.01     24.10 o 
   3   0   8     1173.59     1179.46     17.66 o 
   4   0   8       46.73       50.56      1.31 o 
   5   0   8      656.97      738.21      9.88 o 
   6   0   8      202.49      206.11      4.20 o 
   7   0   8        3.29       11.62      1.57 o 
   8   0   8      124.93      118.90      3.53 o 
   9   0   8      126.24      135.92      5.72 o 
  10   0   8      331.98      370.14      8.22 o 
  11   0   8       26.81       27.70      2.34 o 
  12   0   8      211.04      220.18      5.93 o 
 -14   1   8        0.55       -0.63      0.63 o 
 -13   1   8       50.60       51.38      1.67 o 
 -12   1   8      356.82      366.50      4.76 o 
 -11   1   8      248.81      249.63      4.85 o 
 -10   1   8      131.88      132.13      2.19 o 
  -9   1   8      679.74      707.12      7.76 o 
  -8   1   8      186.20      185.31      2.38 o 
  -7   1   8       89.17       88.88      1.39 o 
  -6   1   8      250.43      231.87      2.63 o 
  -5   1   8      115.33       82.52      1.18 o 
  -4   1   8     1667.99     1855.66     17.03 o 
  -3   1   8      242.39      245.30      4.05 o 
  -2   1   8     1179.51     1253.42     14.11 o 
  -1   1   8      226.03      276.43      3.47 o 
   0   1   8      296.97      294.80      3.41 o 
   1   1   8       62.25       74.79      1.37 o 
   2   1   8       96.23       90.49      1.19 o 
   3   1   8      111.21      125.63      1.47 o 
   4   1   8        2.83        0.66      0.22 o 
   5   1   8      563.46      588.32      6.10 o 
   6   1   8      506.29      545.59      6.21 o 
   7   1   8      141.81      146.85      2.53 o 
   8   1   8      381.80      386.75      5.26 o 
   9   1   8        8.83       11.34      0.91 o 
  10   1   8        1.17        0.63      0.60 o 
  11   1   8        9.62       12.63      1.05 o 
  12   1   8       72.26       83.80      2.74 o 
 -13   2   8       72.47       68.78      2.04 o 
 -12   2   8       16.48       16.19      1.56 o 
 -11   2   8        5.36        4.62      0.79 o 
 -10   2   8        4.42        5.04      0.63 o 
  -9   2   8        0.45        1.10      0.61 o 
  -8   2   8      126.48      121.32      1.92 o 
  -7   2   8       77.13       80.57      1.42 o 
  -6   2   8      266.66      254.52      4.63 o 
  -5   2   8        0.22        0.17      0.30 o 
  -4   2   8      169.34      164.81      4.06 o 
  -3   2   8        0.11        0.91      0.26 o 
  -2   2   8       85.70       72.12      1.20 o 
  -1   2   8        9.59       13.76      0.48 o 
   0   2   8      508.76      572.01      6.19 o 
   1   2   8      228.40      219.55      2.87 o 
   2   2   8      147.34      198.31      2.78 o 
   3   2   8      933.61      965.96     12.97 o 
   4   2   8      133.17      158.80      2.92 o 
   5   2   8      143.99      135.65      2.06 o 
   6   2   8       20.47       19.37      0.87 o 
   7   2   8       20.41       21.74      1.10 o 
   8   2   8       16.22       13.93      1.05 o 
   9   2   8       13.13       14.11      1.49 o 
  10   2   8       84.70       92.23      2.98 o 
  11   2   8        4.48        4.11      0.98 o 
  12   2   8        1.36        1.04      0.89 o 
 -13   3   8        0.55        0.30      0.60 o 
 -12   3   8       44.87       47.32      1.79 o 
 -11   3   8       65.86       67.98      1.91 o 
 -10   3   8        0.07        0.09      0.44 o 
  -9   3   8       20.97       16.52      0.77 o 
  -8   3   8        1.34        1.67      0.35 o 
  -7   3   8       86.70       91.66      1.54 o 
  -6   3   8      362.86      345.66      4.12 o 
  -5   3   8       92.99      103.69      1.75 o 
  -4   3   8      164.66      161.04      2.40 o 
  -3   3   8       13.66       14.96      0.83 o 
  -2   3   8      199.43      214.16      3.54 o 
  -1   3   8       75.33      105.98      3.71 o 
   0   3   8        0.15        0.74      0.31 o 
   1   3   8      305.56      341.96      5.80 o 
   2   3   8       54.37       54.10      1.34 o 
   3   3   8       72.48       67.90      1.79 o 
   4   3   8       85.65       79.15      1.93 o 
   5   3   8      364.17      347.73      5.10 o 
   6   3   8      346.81      339.58      5.10 o 
   7   3   8      161.64      171.07      3.44 o 
   8   3   8        0.84        0.58      0.48 o 
   9   3   8        5.66        6.32      0.73 o 
  10   3   8        2.65        2.89      0.74 o 
  11   3   8        4.14        3.09      0.76 o 
 -12   4   8        0.14       -0.15      0.69 o 
 -11   4   8        0.04        0.62      0.61 o 
 -10   4   8       19.23       22.90      2.48 o 
  -9   4   8        2.08        1.53      0.55 o 
  -8   4   8        3.09        3.41      0.43 o 
  -7   4   8        2.76        2.20      0.63 o 
  -6   4   8       29.70       24.02      1.21 o 
  -5   4   8      102.07      114.20      2.54 o 
  -4   4   8      138.36      134.38      2.83 o 
  -3   4   8      194.31      193.36      3.96 o 
  -2   4   8       64.59       76.10      3.90 o 
  -1   4   8       16.95       13.75      1.92 o 
   0   4   8        9.80       10.34      0.87 o 
   1   4   8      191.45      195.24      5.03 o 
   2   4   8      129.80      132.05      8.68 o 
   3   4   8      204.66      182.67      6.61 o 
   4   4   8      165.38      165.22      3.81 o 
   5   4   8       12.21        7.85      1.42 o 
   6   4   8       25.02       22.10      0.98 o 
   7   4   8        2.37        1.75      0.52 o 
   8   4   8        3.98        4.40      0.74 o 
   9   4   8       12.18       13.85      2.38 o 
  10   4   8        5.43        2.76      1.51 o 
  11   4   8        1.06        1.65      0.86 o 
 -11   5   8        7.01        8.04      1.32 o 
 -10   5   8       64.11       64.51      3.08 o 
  -9   5   8        2.87        2.67      0.90 o 
  -8   5   8       10.44        9.43      1.19 o 
  -7   5   8       11.80       13.55      1.20 o 
  -6   5   8       19.20       15.64      1.89 o 
  -5   5   8       59.00       59.00      2.78 o 
  -4   5   8       60.65       44.01      1.63 o 
  -3   5   8       21.94       20.16      1.25 o 
  -2   5   8      241.45      211.47      3.86 o 
  -1   5   8       49.60       54.38      2.59 o 
   0   5   8        2.78        2.36      0.93 o 
   1   5   8        0.00        0.64      0.85 o 
   2   5   8      182.12      187.59      4.35 o 
   3   5   8      137.01      128.21      3.38 o 
   4   5   8       20.79       20.27      2.11 o 
   5   5   8       11.29        9.22      1.59 o 
   6   5   8        0.02        0.73      1.41 o 
   7   5   8      120.71      118.95      6.99 o 
   8   5   8        5.65        7.51      2.51 o 
   9   5   8        9.10        8.36      2.70 o 
  10   5   8        7.59        6.74      1.94 o 
 -11   6   8       50.37       51.96      3.15 o 
 -10   6   8      208.18      202.75      5.21 o 
  -9   6   8       66.28       64.98      4.57 o 
  -8   6   8       97.18      103.56      5.51 o 
  -7   6   8        0.25        1.11      0.85 o 
  -6   6   8        2.06        2.33      0.84 o 
  -5   6   8       29.74       24.80      1.48 o 
  -4   6   8      220.79      213.55      4.19 o 
  -3   6   8       34.63       36.50      1.53 o 
  -2   6   8       26.44       34.14      2.01 o 
  -1   6   8      141.07      125.88      5.31 o 
   0   6   8       15.27        9.25      1.08 o 
   1   6   8       92.11       83.42      2.75 o 
   2   6   8       65.76       58.96      2.32 o 
   3   6   8       36.16       32.66      2.72 o 
   4   6   8        7.14        7.35      1.60 o 
   5   6   8       91.66       93.18      4.28 o 
   6   6   8        0.00       -0.49      1.51 o 
   7   6   8       53.71       55.21      5.06 o 
   8   6   8       11.63       16.43      3.44 o 
   9   6   8       43.65       42.72      5.09 o 
  -9   7   8       64.86       67.13      4.21 o 
  -8   7   8       14.18       14.63      1.58 o 
  -7   7   8        7.70        8.95      1.29 o 
  -6   7   8       40.85       31.75      3.28 o 
  -5   7   8       20.23       16.20      1.49 o 
  -4   7   8      125.38      116.44      4.04 o 
  -3   7   8        3.17        1.43      0.65 o 
  -2   7   8       42.40       35.22      5.02 o 
  -1   7   8       71.72       63.92      2.53 o 
   0   7   8       17.33       18.25      1.56 o 
   1   7   8       17.16       17.44      1.53 o 
   2   7   8        2.31        2.92      1.32 o 
   3   7   8       72.30       72.01      3.80 o 
   4   7   8       36.25       34.43      3.03 o 
   5   7   8        1.40        2.43      1.90 o 
   6   7   8       78.76       84.53      6.20 o 
   7   7   8        3.01        2.57      2.10 o 
   8   7   8       13.99       14.36      3.26 o 
  -8   8   8        0.28        0.48      1.01 o 
  -7   8   8        1.15        1.14      1.02 o 
  -6   8   8       16.18       19.49      1.78 o 
  -5   8   8        0.50        3.17      1.54 o 
  -4   8   8       12.01       14.82      1.79 o 
  -3   8   8       14.44       13.87      1.84 o 
  -2   8   8       89.80       80.80      3.73 o 
  -1   8   8       18.21       18.14      2.02 o 
   0   8   8        0.75        1.35      0.83 o 
   1   8   8        9.11        8.32      2.20 o 
   2   8   8       35.21       33.02      2.96 o 
   3   8   8        0.52        0.98      1.24 o 
   4   8   8        3.20        3.54      1.62 o 
   5   8   8        5.64        0.03      1.97 o 
   6   8   8        1.31       -0.37      1.99 o 
  -5   9   8        8.41        6.78      2.28 o 
  -4   9   8        0.09        0.27      1.56 o 
  -3   9   8       13.94       20.82      3.12 o 
  -2   9   8        0.14        2.36      1.55 o 
  -1   9   8        2.43        2.93      1.23 o 
   0   9   8        4.15        1.43      2.07 o 
   1   9   8       10.67        8.32      1.85 o 
   2   9   8        8.85        8.74      1.91 o 
   3   9   8       15.28       16.55      3.37 o 
 -13   1   9        3.33        1.96      0.71 o 
 -12   1   9       37.45       34.64      1.45 o 
 -11   1   9        5.66        3.41      0.59 o 
 -10   1   9        0.77        0.89      0.47 o 
  -9   1   9      160.79      151.17      3.50 o 
  -8   1   9     1045.26     1022.88     10.74 o 
  -7   1   9       29.98       28.37      0.77 o 
  -6   1   9      235.90      206.70      2.43 o 
  -5   1   9      260.24      235.90      2.94 o 
  -4   1   9       12.96       12.50      0.52 o 
  -3   1   9       22.76       17.35      0.49 o 
  -2   1   9        9.01        2.35      0.21 o 
  -1   1   9       31.74       28.96      0.72 o 
   0   1   9     1396.38     1398.63     12.35 o 
   1   1   9      191.85      202.76      2.31 o 
   2   1   9        3.15        4.85      0.36 o 
   3   1   9        6.64       12.68      0.46 o 
   4   1   9        9.32        6.15      0.39 o 
   5   1   9        0.89        2.91      0.37 o 
   6   1   9      253.33      246.88      3.40 o 
   7   1   9        4.43        4.85      0.59 o 
   8   1   9        2.23        3.77      0.83 o 
   9   1   9       42.29       46.00      1.61 o 
  10   1   9       25.39       26.34      1.48 o 
  11   1   9        4.46        3.60      0.78 o 
  12   1   9       49.16       51.46      3.70 o 
 -13   2   9        0.76        0.88      0.76 o 
 -12   2   9      259.42      276.40      9.08 o 
 -11   2   9       23.27       19.36      1.10 o 
 -10   2   9        7.50        7.43      0.73 o 
  -9   2   9       11.26       11.50      0.83 o 
  -8   2   9      139.35      144.58      2.18 o 
  -7   2   9      217.36      205.63      2.73 o 
  -6   2   9        1.77        0.62      0.28 o 
  -5   2   9      544.84      554.99      6.89 o 
  -4   2   9      739.02      766.68     12.15 o 
  -3   2   9      454.82      461.23      5.74 o 
  -2   2   9      206.33      195.27      3.39 o 
  -1   2   9      737.13      798.11      8.52 o 
   0   2   9      464.51      488.38      6.06 o 
   1   2   9      411.18      435.92      6.05 o 
   2   2   9       44.07       32.01      1.09 o 
   3   2   9      773.70      779.48     10.72 o 
   4   2   9       26.45       25.28      0.99 o 
   5   2   9      226.42      213.00      2.92 o 
   6   2   9      107.18      114.40      2.15 o 
   7   2   9        5.21        4.96      0.72 o 
   8   2   9       57.75       55.84      1.90 o 
   9   2   9       11.40        8.35      0.94 o 
  10   2   9        5.24        6.66      0.90 o 
  11   2   9        8.58        5.24      0.89 o 
 -13   3   9       10.56       11.09      0.95 o 
 -12   3   9       38.44       44.21      1.59 o 
 -11   3   9       35.30       35.97      2.09 o 
 -10   3   9       14.56       15.13      0.82 o 
  -9   3   9        1.55        2.44      0.45 o 
  -8   3   9       41.10       43.47      1.49 o 
  -7   3   9      386.20      357.25      4.67 o 
  -6   3   9      149.93      139.10      2.16 o 
  -5   3   9      121.71      103.79      1.54 o 
  -4   3   9       58.13       50.67      1.00 o 
  -3   3   9       97.77      106.99      1.92 o 
  -2   3   9       65.81       69.67      1.61 o 
  -1   3   9       10.56       11.35      0.99 o 
   0   3   9      326.30      318.94      4.48 o 
   1   3   9       81.85       96.36      3.48 o 
   2   3   9        1.70        1.47      0.34 o 
   3   3   9        1.61        2.33      0.47 o 
   4   3   9      243.62      239.89      3.33 o 
   5   3   9       58.57       56.71      1.52 o 
   6   3   9      316.57      311.91      4.82 o 
   7   3   9       57.98       54.99      1.64 o 
   8   3   9        1.86        2.08      0.82 o 
   9   3   9       32.10       36.21      1.97 o 
  10   3   9        0.00       -0.57      0.59 o 
  11   3   9        0.12       -0.21      0.64 o 
 -12   4   9       25.58       27.82      2.89 o 
 -11   4   9       24.18       26.44      1.39 o 
 -10   4   9       51.78       46.99      3.17 o 
  -9   4   9        8.03        7.36      0.80 o 
  -8   4   9        1.42        1.89      0.45 o 
  -7   4   9       37.00       33.67      1.89 o 
  -6   4   9       36.01       28.64      1.49 o 
  -5   4   9       64.58       84.79      2.45 o 
  -4   4   9       63.38       54.76      1.58 o 
  -3   4   9      612.61      607.19      8.86 o 
  -2   4   9      232.85      234.85      4.02 o 
  -1   4   9       27.84       22.68      0.99 o 
   0   4   9      406.84      380.01      6.60 o 
   1   4   9      187.34      211.73      5.42 o 
   2   4   9       46.79       37.88      1.69 o 
   3   4   9      325.48      364.39      6.98 o 
   4   4   9       85.09       85.84      5.13 o 
   5   4   9        1.36        0.38      0.85 o 
   6   4   9       20.08       14.29      0.83 o 
   7   4   9       32.74       29.36      3.74 o 
   8   4   9        0.37       -0.24      0.53 o 
   9   4   9       56.93       52.56      3.54 o 
  10   4   9       65.17       63.31      3.64 o 
 -11   5   9        4.73        5.56      1.46 o 
 -10   5   9       35.93       40.17      4.29 o 
  -9   5   9        0.22        1.17      0.83 o 
  -8   5   9       75.85       69.38      2.54 o 
  -7   5   9       13.00       13.80      1.12 o 
  -6   5   9        2.72        2.09      0.67 o 
  -5   5   9      193.50      193.87      3.82 o 
  -4   5   9      152.03      156.54      3.74 o 
  -3   5   9      216.76      208.78      4.53 o 
  -2   5   9       45.91       55.97      2.47 o 
  -1   5   9       33.10       29.08      1.21 o 
   0   5   9      283.66      280.60      5.80 o 
   1   5   9      216.97      198.58      4.94 o 
   2   5   9       22.61       35.88      1.74 o 
   3   5   9        8.88        6.13      1.11 o 
   4   5   9        3.79        3.78      1.21 o 
   5   5   9        2.89        6.84      1.49 o 
   6   5   9       13.99       20.73      2.31 o 
   7   5   9       41.06       57.60      4.95 o 
   8   5   9       15.71       14.79      3.06 o 
   9   5   9        6.38        5.08      2.59 o 
  10   5   9       43.47       52.72      4.09 o 
 -11   6   9        3.83        3.57      1.92 o 
 -10   6   9       10.29       10.41      1.41 o 
  -9   6   9       34.12       44.25      2.27 o 
  -8   6   9       19.45       17.12      1.61 o 
  -7   6   9       29.11       27.22      2.57 o 
  -6   6   9       16.20       14.70      1.24 o 
  -5   6   9       66.33       65.92      2.11 o 
  -4   6   9       15.84       19.91      1.53 o 
  -3   6   9      348.23      337.09      6.69 o 
  -2   6   9       89.75       93.17      2.94 o 
  -1   6   9       57.51       50.79      2.13 o 
   0   6   9       13.08       12.23      1.25 o 
   1   6   9       18.46       13.70      1.56 o 
   2   6   9        9.47        9.63      1.19 o 
   3   6   9        0.41       -0.13      0.93 o 
   4   6   9        6.99        6.38      1.48 o 
   5   6   9       67.05       68.35      3.69 o 
   6   6   9        2.12        0.37      1.66 o 
   7   6   9       74.12       75.62      5.95 o 
   8   6   9        7.49        6.96      2.61 o 
   9   6   9        0.08       -1.79      1.79 o 
  -9   7   9        6.07        3.00      1.18 o 
  -8   7   9        4.38        5.94      1.21 o 
  -7   7   9        7.84        9.80      1.33 o 
  -6   7   9      144.46      140.09      3.96 o 
  -5   7   9        4.00        4.25      0.98 o 
  -4   7   9       23.80       19.55      3.40 o 
  -3   7   9       15.51       14.58      3.52 o 
  -2   7   9       10.13       10.05      1.57 o 
  -1   7   9       21.25       21.70      1.72 o 
   0   7   9      140.65      143.83      5.81 o 
   1   7   9       75.30       84.08      6.74 o 
   2   7   9       44.15       36.92      3.07 o 
   3   7   9        8.08       16.66      2.23 o 
   4   7   9        5.80        5.58      1.64 o 
   5   7   9       22.45       17.88      3.50 o 
   6   7   9        0.05        0.76      1.87 o 
   7   7   9       50.89       71.97      5.98 o 
  -7   8   9       31.93       34.28      2.87 o 
  -6   8   9       49.18       46.04      3.76 o 
  -5   8   9        0.00        0.02      1.40 o 
  -4   8   9       41.05       47.23      4.08 o 
  -3   8   9        3.28        2.36      1.90 o 
  -2   8   9        3.35        5.16      1.34 o 
  -1   8   9        3.14        1.73      1.29 o 
   0   8   9        0.11       -0.07      0.78 o 
   1   8   9       12.98        8.01      1.75 o 
   2   8   9        0.11        0.14      1.15 o 
   3   8   9      127.37      133.04      5.58 o 
   4   8   9      287.36      319.25      9.64 o 
   5   8   9       15.02       23.81      3.91 o 
  -4   9   9       51.91       70.92      5.30 o 
  -3   9   9       10.96       16.43      2.84 o 
  -2   9   9        0.51        2.93      1.59 o 
  -1   9   9        3.65        3.66      1.36 o 
   0   9   9       22.97       22.06      3.82 o 
   1   9   9       10.32       14.26      2.25 o 
   2   9   9        1.36        2.20      1.53 o 
 -13   0  10       15.24       18.05      1.48 o 
 -12   0  10       22.99       23.16      1.55 o 
 -11   0  10      224.82      246.00      6.52 o 
 -10   0  10      132.28      126.59      3.06 o 
  -9   0  10       91.39       85.47      4.28 o 
  -8   0  10     2416.66     2415.30     30.14 o 
  -7   0  10       37.13       28.56      1.28 o 
  -6   0  10      316.79      354.56      5.09 o 
  -5   0  10      197.46      172.92      5.55 o 
  -4   0  10      778.93      814.18     10.52 o 
  -3   0  10      119.52      155.60      2.49 o 
  -2   0  10      847.67      851.28     10.91 o 
  -1   0  10     1406.98     1496.79     18.69 o 
   0   0  10       52.56       44.99      1.26 o 
   1   0  10        1.76        2.38      0.34 o 
   2   0  10      700.71      693.99      8.16 o 
   3   0  10       97.06       98.63      2.00 o 
   4   0  10       67.81       70.66      2.15 o 
   5   0  10        0.12        1.06      0.43 o 
   6   0  10      339.36      317.00      5.76 o 
   7   0  10       18.47       21.08      1.68 o 
   8   0  10       86.29       98.51      3.28 o 
   9   0  10      135.42      139.57      4.16 o 
  10   0  10      132.33      144.11      4.37 o 
  11   0  10        0.62        0.49      0.98 o 
 -13   1  10       16.01       16.25      1.09 o 
 -12   1  10       32.42       39.99      1.54 o 
 -11   1  10       55.26       53.20      1.40 o 
 -10   1  10       92.80       94.42      1.84 o 
  -9   1  10        6.93        6.12      0.57 o 
  -8   1  10       81.96       86.94      2.22 o 
  -7   1  10        0.03        0.53      0.29 o 
  -6   1  10      168.56      170.84      2.13 o 
  -5   1  10      634.28      630.71      6.29 o 
  -4   1  10      173.36      148.28      1.83 o 
  -3   1  10      273.69      249.83      2.74 o 
  -2   1  10       41.18       34.16      0.65 o 
  -1   1  10       18.58       27.23      0.70 o 
   0   1  10      260.27      299.79      3.90 o 
   1   1  10      235.08      256.43      2.86 o 
   2   1  10       20.95       22.42      0.60 o 
   3   1  10       10.32       12.26      0.49 o 
   4   1  10      119.90      126.98      1.85 o 
   5   1  10      253.71      256.35      3.15 o 
   6   1  10      134.94      147.91      2.19 o 
   7   1  10      203.23      207.01      4.18 o 
   8   1  10        0.15       -0.47      0.47 o 
   9   1  10       59.99       56.25      1.79 o 
  10   1  10        0.28       -0.40      0.59 o 
  11   1  10       10.55        9.74      1.01 o 
 -13   2  10        6.22        3.08      0.75 o 
 -12   2  10        0.15        1.05      0.72 o 
 -11   2  10       18.25       20.01      1.15 o 
 -10   2  10        9.80       10.13      0.83 o 
  -9   2  10       88.30       88.59      1.82 o 
  -8   2  10       58.02       63.44      1.44 o 
  -7   2  10      114.51      107.91      1.76 o 
  -6   2  10       86.38       69.39      1.18 o 
  -5   2  10      143.40      133.58      2.20 o 
  -4   2  10       17.74       14.91      0.69 o 
  -3   2  10      288.00      230.67      4.26 o 
  -2   2  10       34.88       24.36      1.18 o 
  -1   2  10        0.45        0.71      0.31 o 
   0   2  10      546.57      482.29      6.99 o 
   1   2  10       24.93       27.71      1.07 o 
   2   2  10        2.62        4.27      0.46 o 
   3   2  10        7.46        5.89      0.99 o 
   4   2  10      259.12      269.82      3.48 o 
   5   2  10       75.88       76.58      1.51 o 
   6   2  10       17.26       15.78      1.07 o 
   7   2  10      140.65      139.90      3.20 o 
   8   2  10       47.59       51.61      1.86 o 
   9   2  10       56.92       58.54      2.07 o 
  10   2  10       79.47       79.16      2.39 o 
  11   2  10        5.77        4.68      0.92 o 
 -13   3  10        6.60        6.95      1.29 o 
 -12   3  10       65.60       66.05      2.39 o 
 -11   3  10       21.95       25.16      2.92 o 
 -10   3  10        6.20        6.98      0.62 o 
  -9   3  10       47.04       44.04      1.20 o 
  -8   3  10       66.42       63.20      1.68 o 
  -7   3  10      232.75      233.07      3.33 o 
  -6   3  10      181.67      166.00      2.50 o 
  -5   3  10      367.91      347.47      4.10 o 
  -4   3  10      237.87      231.95      2.59 o 
  -3   3  10       10.95       16.62      0.55 o 
  -2   3  10       51.35       48.09      0.90 o 
  -1   3  10      306.78      304.91      3.78 o 
   0   3  10      335.75      328.03      4.03 o 
   1   3  10      511.16      483.56      5.94 o 
   2   3  10       71.54       81.94      1.52 o 
   3   3  10        3.62        6.28      0.57 o 
   4   3  10       64.69       64.85      1.34 o 
   5   3  10        2.92        1.45      0.60 o 
   6   3  10        2.32        3.03      1.04 o 
   7   3  10        1.13        0.43      0.49 o 
   8   3  10       11.99       11.73      0.91 o 
   9   3  10        0.01       -0.46      0.52 o 
  10   3  10        0.70        0.83      0.66 o 
  11   3  10       60.78       64.74      2.28 o 
 -12   4  10        0.53        0.18      0.71 o 
 -11   4  10      121.33      124.19      3.80 o 
 -10   4  10       40.51       36.33      2.14 o 
  -9   4  10       18.56       18.81      0.97 o 
  -8   4  10        0.91        1.15      0.41 o 
  -7   4  10      108.99       87.87      2.68 o 
  -6   4  10        4.84        9.67      1.05 o 
  -5   4  10        2.09        2.41      0.71 o 
  -4   4  10      156.27      160.09      3.11 o 
  -3   4  10     1081.99     1028.39     14.28 o 
  -2   4  10      418.37      380.56      5.97 o 
  -1   4  10       59.93       53.57      1.61 o 
   0   4  10        1.61        5.85      0.87 o 
   1   4  10      172.05      139.19      3.48 o 
   2   4  10       30.72       36.27      1.69 o 
   3   4  10       15.45       18.31      2.66 o 
   4   4  10      151.78      157.57      5.26 o 
   5   4  10       61.85       55.27      3.04 o 
   6   4  10       14.03       11.92      0.83 o 
   7   4  10      109.03      101.74      2.92 o 
   8   4  10       12.54       16.02      1.40 o 
   9   4  10       20.63       17.60      1.33 o 
  10   4  10       41.21       43.89      2.01 o 
 -11   5  10       29.47       32.43      7.64 o 
 -10   5  10       53.89       51.50      3.52 o 
  -9   5  10      146.77      142.32      4.80 o 
  -8   5  10        0.92        1.37      0.82 o 
  -7   5  10      192.06      186.38      4.46 o 
  -6   5  10      193.94      169.01      4.90 o 
  -5   5  10       83.58       72.15      2.43 o 
  -4   5  10        9.39       13.38      1.26 o 
  -3   5  10        0.03        0.91      0.64 o 
  -2   5  10       87.69       76.25      2.01 o 
  -1   5  10       72.93       62.71      2.26 o 
   0   5  10      150.89      138.34      3.63 o 
   1   5  10       40.07       26.40      1.65 o 
   2   5  10        5.17        5.74      0.95 o 
   3   5  10       23.48       18.58      1.42 o 
   4   5  10       11.00       11.50      1.82 o 
   5   5  10      117.10      111.40      6.54 o 
   6   5  10       58.23       50.86      5.42 o 
   7   5  10       11.92       11.76      2.81 o 
   8   5  10        0.10        0.43      1.84 o 
   9   5  10        0.99       -0.37      1.97 o 
 -10   6  10       22.20       20.12      2.21 o 
  -9   6  10        2.98        3.27      1.30 o 
  -8   6  10      161.08      154.17      5.13 o 
  -7   6  10       16.39       16.11      1.86 o 
  -6   6  10       38.20       39.75      1.99 o 
  -5   6  10       60.94       52.14      2.18 o 
  -4   6  10      167.70      184.91      4.42 o 
  -3   6  10      207.87      207.50      4.70 o 
  -2   6  10      147.83      136.31      3.73 o 
  -1   6  10       26.28       23.17      1.65 o 
   0   6  10       36.93       39.13      1.95 o 
   1   6  10        4.50        4.83      1.00 o 
   2   6  10       93.20       79.30      4.59 o 
   3   6  10       11.64        9.16      1.68 o 
   4   6  10       11.27       14.01      2.02 o 
   5   6  10       60.84       57.50      3.44 o 
   6   6  10       19.36       21.73      2.59 o 
   7   6  10        2.55        5.23      2.40 o 
   8   6  10       48.85       52.88      5.35 o 
  -9   7  10      164.98      166.45      5.73 o 
  -8   7  10       16.27       21.37      2.32 o 
  -7   7  10      116.13      116.59      4.46 o 
  -6   7  10        9.36       10.25      2.20 o 
  -5   7  10       11.95       11.39      1.36 o 
  -4   7  10        1.05        0.82      1.00 o 
  -3   7  10       31.69       31.96      2.45 o 
  -2   7  10        0.04        0.59      0.94 o 
  -1   7  10       97.75      100.16      3.35 o 
   0   7  10       97.16       89.90      3.14 o 
   1   7  10       94.57       97.04      3.31 o 
   2   7  10       18.19       18.90      2.30 o 
   3   7  10       53.53       54.84      3.46 o 
   4   7  10       39.02       42.01      3.51 o 
   5   7  10       27.73       29.88      3.12 o 
   6   7  10       13.48       13.67      3.20 o 
   7   7  10        0.18        1.73      2.06 o 
  -7   8  10       13.96       14.23      2.00 o 
  -6   8  10       47.50       56.37      3.15 o 
  -5   8  10        0.21       -0.51      1.31 o 
  -4   8  10       49.60       59.66      4.58 o 
  -3   8  10       39.56       38.20      5.22 o 
  -2   8  10        9.80       11.82      1.94 o 
  -1   8  10        2.84        3.74      1.24 o 
   0   8  10       11.67        9.71      1.36 o 
   1   8  10       29.33       34.41      3.10 o 
   2   8  10        7.22        7.50      2.32 o 
   3   8  10        0.71        2.49      1.55 o 
   4   8  10       12.73       17.96      2.62 o 
   5   8  10        1.78        3.60      2.36 o 
  -4   9  10       77.36       63.32      4.99 o 
  -3   9  10       33.10       29.03      3.64 o 
  -2   9  10       11.50       11.93      1.93 o 
  -1   9  10        1.57        2.77      1.30 o 
   0   9  10        0.81        2.45      2.09 o 
   1   9  10        0.14       -0.96      1.25 o 
   2   9  10       11.51        4.36      2.27 o 
 -13   1  11        4.56        4.45      0.71 o 
 -12   1  11        2.90        1.44      0.57 o 
 -11   1  11        5.32        5.25      0.66 o 
 -10   1  11        7.17        7.51      0.64 o 
  -9   1  11       14.23       14.85      0.82 o 
  -8   1  11       13.51       13.78      0.67 o 
  -7   1  11       14.68       11.95      0.54 o 
  -6   1  11      285.48      252.29      2.75 o 
  -5   1  11       22.13       17.48      0.59 o 
  -4   1  11       30.88       28.60      0.83 o 
  -3   1  11        9.56        7.03      0.38 o 
  -2   1  11      186.03      165.97      1.90 o 
  -1   1  11      460.46      462.20      4.74 o 
   0   1  11      581.85      615.02      6.14 o 
   1   1  11      191.32      187.50      2.28 o 
   2   1  11      194.61      207.60      2.38 o 
   3   1  11        0.11        0.25      0.23 o 
   4   1  11       38.70       47.61      1.07 o 
   5   1  11        0.00        0.09      0.32 o 
   6   1  11      199.08      193.90      2.68 o 
   7   1  11      141.52      140.19      2.58 o 
   8   1  11        1.13        0.14      0.50 o 
   9   1  11        0.03        0.45      0.59 o 
  10   1  11        1.20        0.66      0.63 o 
  11   1  11       10.12       11.83      1.10 o 
 -13   2  11       10.23        9.65      0.97 o 
 -12   2  11       29.16       27.32      1.38 o 
 -11   2  11       14.06       13.95      1.01 o 
 -10   2  11       45.76       46.44      1.49 o 
  -9   2  11        9.70        8.16      0.66 o 
  -8   2  11       22.11       19.61      0.98 o 
  -7   2  11      771.34      753.05     10.06 o 
  -6   2  11      278.15      248.38      2.93 o 
  -5   2  11        4.99        9.77      0.54 o 
  -4   2  11      889.62      873.10     10.53 o 
  -3   2  11       90.75       98.72      1.87 o 
  -2   2  11      447.26      393.91      8.35 o 
  -1   2  11      196.74      203.58      3.96 o 
   0   2  11        1.46        0.66      0.26 o 
   1   2  11      251.62      276.43      4.45 o 
   2   2  11      177.02      182.78      6.16 o 
   3   2  11       21.60       20.96      0.75 o 
   4   2  11        6.11        6.05      0.51 o 
   5   2  11        4.66        3.43      0.50 o 
   6   2  11       11.79       13.20      0.91 o 
   7   2  11       84.29       85.19      2.40 o 
   8   2  11        3.68        2.05      0.69 o 
   9   2  11        2.69        1.63      0.69 o 
  10   2  11       18.20       17.35      1.49 o 
  11   2  11       27.29       25.58      1.55 o 
 -13   3  11        8.47        9.99      1.04 o 
 -12   3  11        3.68        2.17      0.65 o 
 -11   3  11       13.65       17.25      0.99 o 
 -10   3  11        3.85        3.44      0.54 o 
  -9   3  11        0.03       -0.11      0.44 o 
  -8   3  11      199.79      198.69      3.02 o 
  -7   3  11       28.17       25.98      0.90 o 
  -6   3  11      182.19      161.32      2.48 o 
  -5   3  11        1.16        1.69      0.31 o 
  -4   3  11        2.26        1.58      0.26 o 
  -3   3  11      207.22      193.50      2.71 o 
  -2   3  11       45.58       45.37      0.95 o 
  -1   3  11      143.62      147.27      2.11 o 
   0   3  11        1.15        1.11      0.24 o 
   1   3  11       32.39       31.75      1.04 o 
   2   3  11       99.44       69.25      1.35 o 
   3   3  11      114.76      103.12      1.81 o 
   4   3  11        4.30        9.26      0.59 o 
   5   3  11      277.15      295.64      4.64 o 
   6   3  11        1.81        2.37      0.51 o 
   7   3  11        6.76        7.41      0.76 o 
   8   3  11       45.69       46.06      1.64 o 
   9   3  11       24.88       26.30      1.77 o 
  10   3  11       34.50       35.37      1.90 o 
 -12   4  11        3.96        2.70      0.81 o 
 -11   4  11        4.28        3.42      0.74 o 
 -10   4  11        0.29        1.01      0.68 o 
  -9   4  11        3.65        3.22      0.56 o 
  -8   4  11       22.85       19.56      0.93 o 
  -7   4  11      339.11      327.39      5.03 o 
  -6   4  11       97.81       88.33      2.66 o 
  -5   4  11      125.81      138.52      3.41 o 
  -4   4  11       33.13       39.32      2.98 o 
  -3   4  11      222.00      212.86      4.86 o 
  -2   4  11       73.25       77.60      1.96 o 
  -1   4  11      201.35      180.58      3.37 o 
   0   4  11       43.72       44.54      1.86 o 
   1   4  11      279.85      245.27      5.23 o 
   2   4  11      161.51      175.15      4.14 o 
   3   4  11        3.50        3.70      0.74 o 
   4   4  11        1.49        4.30      1.22 o 
   5   4  11        1.12        0.47      0.54 o 
   6   4  11       36.65       38.55      1.55 o 
   7   4  11       28.98       31.23      1.50 o 
   8   4  11       71.77       73.38      4.47 o 
   9   4  11       61.44       59.09      2.29 o 
  10   4  11       13.31       13.94      3.94 o 
 -11   5  11       38.51       45.13      6.23 o 
 -10   5  11      162.58      154.82      6.03 o 
  -9   5  11      107.63      104.57      4.04 o 
  -8   5  11       77.64       67.60      2.57 o 
  -7   5  11        3.72        3.14      0.91 o 
  -6   5  11      164.64      158.24      3.97 o 
  -5   5  11      156.01      130.37      3.43 o 
  -4   5  11      187.60      164.08      3.93 o 
  -3   5  11        9.58        9.08      0.87 o 
  -2   5  11       41.60       40.19      1.46 o 
  -1   5  11      167.20      151.46      3.89 o 
   0   5  11      166.90      160.77      4.06 o 
   1   5  11      419.79      391.60      7.70 o 
   2   5  11       27.65       26.33      1.67 o 
   3   5  11        0.01        0.22      0.64 o 
   4   5  11       75.59       70.95      5.03 o 
   5   5  11      100.14      112.11      4.73 o 
   6   5  11       87.17       95.12      4.45 o 
   7   5  11        1.10        3.20      2.04 o 
   8   5  11        7.41        6.72      2.63 o 
   9   5  11        0.02        0.70      2.13 o 
 -10   6  11        5.69        7.14      1.62 o 
  -9   6  11        9.84        6.55      1.53 o 
  -8   6  11        6.17        5.27      1.41 o 
  -7   6  11      185.72      174.90      4.51 o 
  -6   6  11        5.32        8.26      1.20 o 
  -5   6  11       34.09       33.37      2.07 o 
  -4   6  11        3.20        2.25      0.81 o 
  -3   6  11       21.96       23.14      2.17 o 
  -2   6  11      138.16      138.84      3.83 o 
  -1   6  11        0.03        0.79      0.71 o 
   0   6  11        1.77        1.36      0.77 o 
   1   6  11       23.13       16.74      2.42 o 
   2   6  11        0.64        1.16      0.80 o 
   3   6  11        0.71        0.79      2.03 o 
   4   6  11       11.35       10.62      1.86 o 
   5   6  11        2.52        4.70      1.70 o 
   6   6  11       59.50       53.64      3.55 o 
   7   6  11        0.29        4.46      2.28 o 
   8   6  11       19.76       27.31      4.56 o 
  -9   7  11        0.95        2.46      1.41 o 
  -8   7  11       37.39       45.91      2.91 o 
  -7   7  11        9.30       12.96      1.82 o 
  -6   7  11        3.24        3.58      1.22 o 
  -5   7  11       38.77       35.26      2.07 o 
  -4   7  11       24.11       22.28      3.45 o 
  -3   7  11        1.35        2.44      1.15 o 
  -2   7  11       17.43       17.17      4.49 o 
  -1   7  11        7.04        3.68      1.00 o 
   0   7  11       32.85       33.32      2.12 o 
   1   7  11        1.26        0.77      0.86 o 
   2   7  11       24.27       30.96      3.73 o 
   3   7  11        2.36        2.06      1.34 o 
   4   7  11        1.81        3.96      1.56 o 
   5   7  11        0.20        0.12      1.32 o 
   6   7  11       24.98       23.63      4.13 o 
  -7   8  11       28.41       37.36      3.28 o 
  -6   8  11        0.35        6.11      2.03 o 
  -5   8  11       21.72       26.15      3.58 o 
  -4   8  11        4.25        5.66      1.54 o 
  -3   8  11        6.02        7.63      1.61 o 
  -2   8  11       28.81       31.02      2.73 o 
  -1   8  11        0.01        0.56      1.05 o 
   0   8  11        6.45        5.54      1.19 o 
   1   8  11       27.33       30.83      3.03 o 
   2   8  11       51.54       49.47      3.60 o 
   3   8  11      118.59      131.06      5.74 o 
   4   8  11       21.66       27.32      3.12 o 
  -2   9  11        4.97        8.10      3.77 o 
  -1   9  11        2.40        2.44      2.35 o 
   0   9  11        3.12        8.84      2.95 o 
 -13   0  12       17.92       15.23      1.40 o 
 -12   0  12       10.25        9.33      1.13 o 
 -11   0  12       42.33       42.42      1.81 o 
 -10   0  12        6.35        4.02      0.79 o 
  -9   0  12        0.07       -0.49      0.49 o 
  -8   0  12      229.66      229.38      3.81 o 
  -7   0  12      176.35      179.82      3.12 o 
  -6   0  12       68.54       57.60      1.46 o 
  -5   0  12      330.85      276.63      4.73 o 
  -4   0  12      115.16       92.55      1.83 o 
  -3   0  12       31.47       34.37      1.02 o 
  -2   0  12      361.56      329.76      5.46 o 
  -1   0  12       34.78       23.59      1.41 o 
   0   0  12     2104.75     1983.34     28.07 o 
   1   0  12      796.83      824.45     10.88 o 
   2   0  12      240.65      218.34      3.16 o 
   3   0  12        1.11        1.28      0.40 o 
   4   0  12        0.65        1.30      0.44 o 
   5   0  12       73.44       76.97      2.24 o 
   6   0  12       48.19       42.93      1.74 o 
   7   0  12       39.98       39.19      1.79 o 
   8   0  12        3.74        5.99      1.27 o 
   9   0  12        2.70        2.67      0.98 o 
  10   0  12       22.59       24.60      1.99 o 
  11   0  12      156.71      170.16      5.10 o 
 -13   1  12        3.24        2.00      0.63 o 
 -12   1  12        5.82        4.42      0.68 o 
 -11   1  12        0.03       -0.09      0.46 o 
 -10   1  12       71.39       70.74      1.57 o 
  -9   1  12       29.65       29.44      0.92 o 
  -8   1  12       12.96       13.87      0.94 o 
  -7   1  12      218.35      202.64      2.40 o 
  -6   1  12       59.64       58.14      1.05 o 
  -5   1  12      170.35      148.05      1.94 o 
  -4   1  12       14.30       12.67      0.52 o 
  -3   1  12       18.26       11.12      0.55 o 
  -2   1  12      159.01      146.26      1.88 o 
  -1   1  12      241.59      210.30      2.49 o 
   0   1  12      189.39      159.56      1.88 o 
   1   1  12      103.78      111.21      1.61 o 
   2   1  12       56.08       59.27      1.20 o 
   3   1  12       25.58       20.97      0.71 o 
   4   1  12      332.44      333.03      3.89 o 
   5   1  12        0.59        0.70      0.36 o 
   6   1  12        1.73        0.15      0.41 o 
   7   1  12      283.51      282.46      4.23 o 
   8   1  12       69.29       67.34      1.80 o 
   9   1  12       24.12       21.98      1.32 o 
  10   1  12        3.97        3.42      0.78 o 
  11   1  12       13.52        9.68      1.21 o 
 -13   2  12       45.57       50.96      2.38 o 
 -12   2  12        2.54        1.78      0.67 o 
 -11   2  12        0.07        0.30      0.55 o 
 -10   2  12       34.67       37.46      1.36 o 
  -9   2  12       16.97       16.01      0.89 o 
  -8   2  12       12.21       10.29      0.70 o 
  -7   2  12       51.19       47.30      1.47 o 
  -6   2  12      219.44      234.03      3.09 o 
  -5   2  12      130.78      124.27      1.76 o 
  -4   2  12       58.59       55.28      1.57 o 
  -3   2  12      571.16      527.63      9.91 o 
  -2   2  12      260.89      236.18      3.63 o 
  -1   2  12       41.10       44.26      1.02 o 
   0   2  12       14.25       14.15      0.71 o 
   1   2  12       39.66       34.72      1.13 o 
   2   2  12        0.30        0.37      0.29 o 
   3   2  12      487.20      447.70      5.31 o 
   4   2  12      521.77      521.53      7.74 o 
   5   2  12       18.28       23.28      1.02 o 
   6   2  12       51.08       51.40      1.90 o 
   7   2  12       55.53       55.57      1.95 o 
   8   2  12       27.20       24.53      1.45 o 
   9   2  12       29.09       27.04      1.66 o 
  10   2  12        8.32        7.27      0.99 o 
 -12   3  12        3.86        3.82      0.97 o 
 -11   3  12        1.68        0.67      0.58 o 
 -10   3  12      116.63      121.78      2.27 o 
  -9   3  12        0.53        0.77      0.43 o 
  -8   3  12       24.51       25.54      0.99 o 
  -7   3  12      201.26      196.30      2.98 o 
  -6   3  12      154.70      138.63      2.27 o 
  -5   3  12      324.36      303.05      3.75 o 
  -4   3  12      623.23      598.17      6.11 o 
  -3   3  12      442.40      428.32      4.98 o 
  -2   3  12     1259.88     1151.80     13.18 o 
  -1   3  12      137.35      121.99      1.81 o 
   0   3  12      758.05      689.56      7.61 o 
   1   3  12       25.06       25.01      0.82 o 
   2   3  12      250.44      245.57      3.48 o 
   3   3  12      131.58      126.43      2.14 o 
   4   3  12        0.35       -0.27      0.31 o 
   5   3  12      146.52      138.32      2.67 o 
   6   3  12      259.19      254.53      4.74 o 
   7   3  12        0.01       -0.44      0.48 o 
   8   3  12      124.86      121.52      2.86 o 
   9   3  12        2.83        2.86      1.19 o 
  10   3  12       30.13       34.78      1.61 o 
 -12   4  12       38.83       37.05      2.06 o 
 -11   4  12       47.18       42.67      2.07 o 
 -10   4  12       59.98       64.96      3.43 o 
  -9   4  12       15.81       13.66      0.90 o 
  -8   4  12       36.85       29.11      1.38 o 
  -7   4  12       47.23       52.13      1.37 o 
  -6   4  12      473.62      466.37      8.54 o 
  -5   4  12       95.29       91.66      2.67 o 
  -4   4  12       74.34       66.72      1.88 o 
  -3   4  12     1188.10     1136.25     15.79 o 
  -2   4  12       36.79       36.73      1.35 o 
  -1   4  12      146.68      139.55      3.66 o 
   0   4  12        0.65        0.70      0.61 o 
   1   4  12       90.87       98.22      4.76 o 
   2   4  12       62.74       52.56      2.06 o 
   3   4  12       89.80       83.67      2.67 o 
   4   4  12       14.72       11.40      1.67 o 
   5   4  12       12.20        9.78      0.76 o 
   6   4  12       42.34       43.16      1.66 o 
   7   4  12        8.09       11.82      1.99 o 
   8   4  12       22.61       22.59      1.43 o 
   9   4  12       17.31       17.16      1.36 o 
 -11   5  12        0.34        1.47      1.20 o 
 -10   5  12       27.78       29.99      2.45 o 
  -9   5  12        7.46        6.41      2.58 o 
  -8   5  12       58.30       57.12      3.37 o 
  -7   5  12       37.67       39.72      2.36 o 
  -6   5  12        0.65        2.04      0.81 o 
  -5   5  12        1.63        1.32      0.75 o 
  -4   5  12        0.63        1.64      0.73 o 
  -3   5  12      168.06      162.70      3.35 o 
  -2   5  12      103.98       95.87      3.52 o 
  -1   5  12        0.03       -0.28      0.62 o 
   0   5  12      185.59      179.20      4.41 o 
   1   5  12       35.03       34.39      2.47 o 
   2   5  12        1.66        2.04      0.80 o 
   3   5  12        8.37        4.70      0.95 o 
   4   5  12        6.81        4.52      1.39 o 
   5   5  12       21.01       16.11      2.16 o 
   6   5  12      168.49      166.00      8.64 o 
   7   5  12        1.32        1.35      1.94 o 
   8   5  12        1.74       -1.70      1.70 o 
   9   5  12       60.48       61.95      5.84 o 
 -10   6  12       19.72       23.77      3.94 o 
  -9   6  12       40.05       46.49      2.85 o 
  -8   6  12       38.90       29.79      2.48 o 
  -7   6  12       18.93       21.48      1.74 o 
  -6   6  12        0.04        0.84      0.79 o 
  -5   6  12      166.54      160.14      4.15 o 
  -4   6  12       20.09       24.22      2.81 o 
  -3   6  12        2.83        5.16      1.45 o 
  -2   6  12       44.02       45.57      3.47 o 
  -1   6  12        9.67       13.66      1.39 o 
   0   6  12       45.31       44.51      2.17 o 
   1   6  12        5.99        8.07      1.21 o 
   2   6  12       63.23       68.09      2.69 o 
   3   6  12       19.68       20.99      4.48 o 
   4   6  12       74.31       81.40      4.17 o 
   5   6  12        4.27        7.93      1.81 o 
   6   6  12        9.94       12.98      2.20 o 
   7   6  12        0.05        0.06      1.98 o 
  -8   7  12       11.98       11.57      1.83 o 
  -7   7  12       12.82       20.70      2.19 o 
  -6   7  12        2.80        2.93      1.05 o 
  -5   7  12       19.54       24.03      2.42 o 
  -4   7  12        0.88        0.35      1.04 o 
  -3   7  12        0.04        0.80      1.01 o 
  -2   7  12       10.91        9.44      1.65 o 
  -1   7  12        2.65        4.81      1.06 o 
   0   7  12       42.81       47.81      2.42 o 
   1   7  12       14.29       17.92      2.27 o 
   2   7  12      129.29      136.29      5.56 o 
   3   7  12        3.14        2.07      1.43 o 
   4   7  12        0.07       -0.57      1.65 o 
   5   7  12        6.72        8.13      1.95 o 
   6   7  12        3.79        3.84      2.37 o 
  -6   8  12        2.97        2.38      1.71 o 
  -5   8  12       91.43      112.21      6.58 o 
  -4   8  12       12.18       19.18      2.31 o 
  -3   8  12       21.44       22.62      2.44 o 
  -2   8  12       12.12       14.99      2.01 o 
  -1   8  12       20.93       22.65      2.40 o 
   0   8  12       17.60       20.52      2.68 o 
   1   8  12        9.82       10.28      2.07 o 
   2   8  12       16.33       20.85      2.73 o 
   3   8  12       13.00        8.34      2.09 o 
   4   8  12        1.36        2.90      2.20 o 
 -13   1  13        0.08       -0.47      0.54 o 
 -12   1  13        0.70        0.79      0.57 o 
 -11   1  13        4.18        4.47      0.63 o 
 -10   1  13        0.76        0.59      0.47 o 
  -9   1  13       84.63       85.09      1.75 o 
  -8   1  13       26.82       23.33      0.83 o 
  -7   1  13       74.43       66.88      1.19 o 
  -6   1  13     1263.68     1204.97     10.98 o 
  -5   1  13       28.32       29.37      0.85 o 
  -4   1  13        0.74       -0.21      0.21 o 
  -3   1  13       57.99       46.48      0.89 o 
  -2   1  13      202.20      214.37      2.57 o 
  -1   1  13      511.68      456.32      4.81 o 
   0   1  13        0.98        0.11      0.22 o 
   1   1  13        1.53        1.98      0.50 o 
   2   1  13      668.67      648.37      6.30 o 
   3   1  13       10.86       11.51      0.58 o 
   4   1  13      145.60      128.37      2.01 o 
   5   1  13      256.11      255.44      3.29 o 
   6   1  13       59.09       56.65      1.45 o 
   7   1  13      138.70      140.11      2.68 o 
   8   1  13        2.49        0.23      0.56 o 
   9   1  13        0.01       -0.54      0.54 o 
  10   1  13        3.69        2.65      0.76 o 
 -13   2  13       30.47       31.67      1.63 o 
 -12   2  13       13.43       11.31      1.01 o 
 -11   2  13       14.20       14.27      1.05 o 
 -10   2  13        8.52        5.16      0.71 o 
  -9   2  13       89.79       95.18      1.99 o 
  -8   2  13      112.31      111.57      2.36 o 
  -7   2  13       14.50       13.09      0.76 o 
  -6   2  13        1.79        2.14      0.48 o 
  -5   2  13        1.48        1.23      0.32 o 
  -4   2  13        0.88        2.41      0.36 o 
  -3   2  13      576.90      563.12      6.40 o 
  -2   2  13      646.85      674.82     15.07 o 
  -1   2  13       73.31       65.27      2.10 o 
   0   2  13      163.30      151.65      2.50 o 
   1   2  13      274.35      248.56      3.27 o 
   2   2  13      360.57      337.36      4.64 o 
   3   2  13        7.67       13.59      0.85 o 
   4   2  13        0.49        0.73      0.41 o 
   5   2  13       19.94       21.88      1.02 o 
   6   2  13        2.68        3.48      0.68 o 
   7   2  13       16.61       13.97      1.30 o 
   8   2  13        8.94        8.18      0.99 o 
   9   2  13        7.73        8.65      1.16 o 
  10   2  13       85.34       91.52      4.20 o 
 -12   3  13        0.76        1.34      0.69 o 
 -11   3  13        0.75        0.11      0.58 o 
 -10   3  13        2.37        2.32      0.53 o 
  -9   3  13       94.54       93.76      1.91 o 
  -8   3  13       66.90       57.06      1.65 o 
  -7   3  13       86.33       73.71      2.13 o 
  -6   3  13      329.70      335.73      4.66 o 
  -5   3  13       39.93       44.61      1.18 o 
  -4   3  13       90.12       86.54      1.35 o 
  -3   3  13      102.67       99.24      2.43 o 
  -2   3  13       57.23       68.98      1.77 o 
  -1   3  13      101.50      100.09      1.62 o 
   0   3  13       49.16       40.16      1.13 o 
   1   3  13      449.22      381.49      5.03 o 
   2   3  13        6.73        4.93      0.74 o 
   3   3  13        4.97        1.99      0.42 o 
   4   3  13       49.03       49.64      1.30 o 
   5   3  13        0.82        0.74      0.45 o 
   6   3  13        7.61        7.11      0.71 o 
   7   3  13       87.66       89.91      2.26 o 
   8   3  13       45.38       50.63      2.03 o 
   9   3  13       21.26       18.71      1.19 o 
 -12   4  13        7.17        5.72      1.06 o 
 -11   4  13        3.81        6.25      0.84 o 
 -10   4  13       32.58       41.43      1.51 o 
  -9   4  13        2.46        2.89      0.63 o 
  -8   4  13        8.80        7.93      0.69 o 
  -7   4  13       60.44       55.78      1.46 o 
  -6   4  13      218.06      217.78      5.69 o 
  -5   4  13       45.46       45.19      1.90 o 
  -4   4  13      277.30      265.97      4.70 o 
  -3   4  13        7.09        7.27      0.78 o 
  -2   4  13       46.08       44.29      1.52 o 
  -1   4  13       51.82       60.01      3.43 o 
   0   4  13       35.68       36.29      3.45 o 
   1   4  13      198.63      186.30      4.74 o 
   2   4  13       42.38       35.81      1.76 o 
   3   4  13       12.87       13.26      1.24 o 
   4   4  13       62.82       57.72      1.62 o 
   5   4  13        0.20        0.67      0.55 o 
   6   4  13       22.10       27.46      1.32 o 
   7   4  13        0.38       -0.40      0.53 o 
   8   4  13        8.77        6.79      0.96 o 
   9   4  13       50.58       53.15      2.70 o 
 -11   5  13      149.41      156.15      7.69 o 
 -10   5  13        2.98        5.38      1.36 o 
  -9   5  13       13.33       14.16      1.52 o 
  -8   5  13       26.68       28.67      1.92 o 
  -7   5  13        2.54        3.85      0.93 o 
  -6   5  13       50.85       60.68      2.34 o 
  -5   5  13       52.15       46.95      2.01 o 
  -4   5  13        1.63        1.25      0.69 o 
  -3   5  13       20.18       17.36      1.17 o 
  -2   5  13       13.77       12.06      1.44 o 
  -1   5  13      110.11      112.15      3.34 o 
   0   5  13       19.45       12.86      1.65 o 
   1   5  13       29.69       35.01      1.96 o 
   2   5  13      415.03      401.76     15.32 o 
   3   5  13        5.10        2.11      0.86 o 
   4   5  13       45.17       40.61      3.57 o 
   5   5  13        5.15        3.17      1.48 o 
   6   5  13       11.26        9.84      1.95 o 
   7   5  13       16.79       15.21      3.23 o 
   8   5  13        0.59        2.60      2.29 o 
 -10   6  13        3.07        7.53      2.25 o 
  -9   6  13       16.94       18.52      2.66 o 
  -8   6  13       75.74       76.17      4.49 o 
  -7   6  13       14.10       17.51      2.38 o 
  -6   6  13        6.43        6.37      1.12 o 
  -5   6  13        1.67        3.28      1.14 o 
  -4   6  13        0.85        1.09      1.01 o 
  -3   6  13        4.83        4.95      1.30 o 
  -2   6  13       58.31       57.52      2.50 o 
  -1   6  13       80.58       83.64      3.00 o 
   0   6  13        5.32        5.70      1.09 o 
   1   6  13       28.46       27.00      1.96 o 
   2   6  13       25.18       23.27      1.83 o 
   3   6  13       10.05       19.84      2.43 o 
   4   6  13       15.06       16.61      2.33 o 
   5   6  13       12.36       12.71      2.17 o 
   6   6  13       14.50       16.34      2.50 o 
   7   6  13        0.72        0.68      1.96 o 
  -8   7  13        9.85        7.84      1.65 o 
  -7   7  13       15.61       16.06      1.99 o 
  -6   7  13       66.00       67.43      2.75 o 
  -5   7  13       70.65       66.27      3.53 o 
  -4   7  13       21.20       20.36      3.75 o 
  -3   7  13       31.07       30.44      4.76 o 
  -2   7  13        0.02        1.73      1.15 o 
  -1   7  13        7.91        7.64      1.28 o 
   0   7  13       26.78       25.26      1.98 o 
   1   7  13        0.97        1.31      0.98 o 
   2   7  13        1.01        3.19      1.49 o 
   3   7  13       17.68       23.10      3.33 o 
   4   7  13       14.57       18.84      2.63 o 
   5   7  13        0.01       -0.25      1.40 o 
  -6   8  13        2.11        3.97      1.87 o 
  -5   8  13       10.85       17.35      3.04 o 
  -4   8  13       66.79       74.13      5.69 o 
  -3   8  13       10.84        8.56      1.82 o 
  -2   8  13        9.71        7.16      1.62 o 
  -1   8  13       12.20        9.22      3.48 o 
   0   8  13       18.52       20.62      2.57 o 
   1   8  13       10.51       14.80      3.62 o 
   2   8  13       32.37       42.55      3.70 o 
   3   8  13        0.60        0.95      2.15 o 
 -13   0  14       29.40       37.94      2.16 o 
 -12   0  14       20.18       16.12      1.39 o 
 -11   0  14      100.01       99.19      4.02 o 
 -10   0  14        5.03        8.95      1.01 o 
  -9   0  14       14.12       17.16      1.21 o 
  -8   0  14        0.29        1.00      0.50 o 
  -7   0  14       26.16       24.91      1.08 o 
  -6   0  14      139.57      138.32      2.62 o 
  -5   0  14      201.58      178.37      3.08 o 
  -4   0  14      166.20      123.68      2.62 o 
  -3   0  14      177.36      203.11      3.33 o 
  -2   0  14      707.72      640.53      8.67 o 
  -1   0  14      763.11      768.42     11.63 o 
   0   0  14      233.59      189.32      3.25 o 
   1   0  14      171.68      164.21      2.62 o 
   2   0  14      173.71      172.62      2.78 o 
   3   0  14       28.95       30.07      1.22 o 
   4   0  14       90.33      105.43      2.74 o 
   5   0  14      156.64      149.65      3.51 o 
   6   0  14      296.34      280.66      5.54 o 
   7   0  14        1.06        2.08      0.79 o 
   8   0  14        5.43        7.43      1.90 o 
   9   0  14       48.55       49.84      4.74 o 
  10   0  14       21.02       21.71      1.98 o 
 -13   1  14       18.36       13.37      1.02 o 
 -12   1  14       26.03       30.79      1.42 o 
 -11   1  14       12.64       14.17      0.90 o 
 -10   1  14       50.29       49.85      1.39 o 
  -9   1  14       47.18       44.09      1.49 o 
  -8   1  14       53.39       44.60      1.18 o 
  -7   1  14       70.83       59.31      1.41 o 
  -6   1  14      123.30      114.57      1.84 o 
  -5   1  14      191.31      158.19      2.01 o 
  -4   1  14        2.84        1.61      0.30 o 
  -3   1  14        2.99        1.20      0.27 o 
  -2   1  14      140.31      130.75      1.72 o 
  -1   1  14        1.60        3.58      0.36 o 
   0   1  14      483.94      472.22      4.45 o 
   1   1  14       18.23       18.80      0.79 o 
   2   1  14      361.55      343.81      3.70 o 
   3   1  14      448.08      420.62      4.76 o 
   4   1  14       17.17       13.58      0.73 o 
   5   1  14      142.56      134.65      2.32 o 
   6   1  14       13.90       14.62      0.87 o 
   7   1  14       13.12       13.48      1.05 o 
   8   1  14       97.84       98.38      2.28 o 
   9   1  14       11.14       10.04      1.02 o 
  10   1  14        6.48        4.19      0.84 o 
 -12   2  14        5.63        6.39      0.86 o 
 -11   2  14       28.65       26.94      1.33 o 
 -10   2  14        3.87        3.84      0.79 o 
  -9   2  14        7.11        7.39      0.70 o 
  -8   2  14        8.46        8.63      0.71 o 
  -7   2  14       78.88       72.75      1.63 o 
  -6   2  14       57.94       45.93      1.13 o 
  -5   2  14      226.97      196.00      2.76 o 
  -4   2  14       89.41       94.87      1.66 o 
  -3   2  14      872.71      816.29      9.01 o 
  -2   2  14       31.96       25.70      0.96 o 
  -1   2  14      306.87      294.56      3.43 o 
   0   2  14      350.77      330.55      4.15 o 
   1   2  14        1.28        3.64      0.49 o 
   2   2  14      397.12      359.17      4.95 o 
   3   2  14      117.15      121.66      2.29 o 
   4   2  14        0.14        0.66      0.43 o 
   5   2  14      361.10      360.96      5.18 o 
   6   2  14      190.63      185.95      3.60 o 
   7   2  14        1.85        1.95      0.69 o 
   8   2  14       14.30       16.90      1.31 o 
   9   2  14        0.83        1.01      0.80 o 
 -12   3  14       97.52      112.31      2.50 o 
 -11   3  14        3.13        2.00      0.60 o 
 -10   3  14       65.08       67.98      1.66 o 
  -9   3  14        5.43        4.91      0.58 o 
  -8   3  14        4.38        4.67      0.56 o 
  -7   3  14       11.50       13.75      0.86 o 
  -6   3  14        0.64        0.60      0.42 o 
  -5   3  14      110.34      101.60      1.89 o 
  -4   3  14      104.70      109.94      1.61 o 
  -3   3  14      247.74      226.55      3.04 o 
  -2   3  14     1103.89     1097.96     13.01 o 
  -1   3  14       33.14       23.68      0.80 o 
   0   3  14      130.28      123.45      2.14 o 
   1   3  14       23.36       27.07      0.94 o 
   2   3  14      307.07      296.01      4.18 o 
   3   3  14      189.80      175.92      2.83 o 
   4   3  14        4.57        3.73      0.52 o 
   5   3  14        3.15        4.18      0.61 o 
   6   3  14       21.78       18.11      1.04 o 
   7   3  14        0.00       -0.17      0.57 o 
   8   3  14       34.59       30.53      2.72 o 
   9   3  14       22.80       21.14      1.27 o 
 -11   4  14        2.43        3.04      0.74 o 
 -10   4  14       29.55       32.60      1.38 o 
  -9   4  14       62.75       71.11      2.86 o 
  -8   4  14       33.84       34.17      1.24 o 
  -7   4  14        0.52        0.72      0.87 o 
  -6   4  14       79.36       93.39      3.58 o 
  -5   4  14        5.13        7.74      1.03 o 
  -4   4  14       89.29      101.18      2.49 o 
  -3   4  14       50.06       41.00      1.51 o 
  -2   4  14        0.73        1.13      0.55 o 
  -1   4  14      421.42      376.30      7.41 o 
   0   4  14       77.51       65.09      2.39 o 
   1   4  14       31.58       24.67      2.32 o 
   2   4  14       20.48       21.20      2.08 o 
   3   4  14       35.30       30.52      0.96 o 
   4   4  14        0.05        0.12      0.39 o 
   5   4  14      153.48      148.86      3.76 o 
   6   4  14       52.11       47.37      2.92 o 
   7   4  14       71.09       60.12      2.80 o 
   8   4  14       23.12       26.92      1.57 o 
 -10   5  14       42.59       41.48      2.65 o 
  -9   5  14       59.36       59.78      3.63 o 
  -8   5  14        2.63        3.29      1.01 o 
  -7   5  14        0.04        0.34      0.80 o 
  -6   5  14        1.50        2.40      0.87 o 
  -5   5  14       15.93       16.32      1.41 o 
  -4   5  14        8.28        5.12      1.72 o 
  -3   5  14        9.60       11.53      1.59 o 
  -2   5  14        1.07        2.72      0.86 o 
  -1   5  14       93.56       93.67      3.07 o 
   0   5  14        1.19        0.90      0.81 o 
   1   5  14      145.10      145.53      4.00 o 
   2   5  14       41.98       45.56      2.18 o 
   3   5  14       53.08       51.50      3.23 o 
   4   5  14        9.26       12.97      2.08 o 
   5   5  14       71.92       76.42      5.96 o 
   6   5  14       30.97       35.56      4.22 o 
   7   5  14        0.04        0.39      1.96 o 
   8   5  14        3.12        2.68      2.47 o 
  -9   6  14        0.09       -0.28      1.08 o 
  -8   6  14        5.90        7.83      1.79 o 
  -7   6  14        7.44        5.96      1.20 o 
  -6   6  14       46.67       45.51      2.21 o 
  -5   6  14      148.95      163.53      4.69 o 
  -4   6  14       57.05       59.13      4.56 o 
  -3   6  14      170.68      180.67      5.92 o 
  -2   6  14       17.80       18.69      1.66 o 
  -1   6  14        0.36        1.62      0.86 o 
   0   6  14        2.68        3.00      0.97 o 
   1   6  14        5.44        8.93      1.32 o 
   2   6  14       63.31       55.80      3.46 o 
   3   6  14        3.66        4.39      1.50 o 
   4   6  14       44.62       46.08      3.51 o 
   5   6  14       28.31       34.22      3.29 o 
   6   6  14       31.87       30.47      3.23 o 
  -8   7  14        6.40        5.85      1.48 o 
  -7   7  14        8.96       11.93      1.78 o 
  -6   7  14        9.07       14.87      2.10 o 
  -5   7  14       59.35       68.50      3.67 o 
  -4   7  14        4.51        5.27      1.49 o 
  -3   7  14        0.34       -0.07      1.56 o 
  -2   7  14       18.41       19.22      3.03 o 
  -1   7  14        1.43        2.89      1.05 o 
   0   7  14        6.87        8.58      1.36 o 
   1   7  14       55.79       53.12      3.53 o 
   2   7  14        2.33        3.12      1.70 o 
   3   7  14      258.51      291.46      9.18 o 
   4   7  14        6.08        5.70      1.79 o 
   5   7  14       38.00       35.80      4.91 o 
  -5   8  14        2.25        2.50      1.42 o 
  -4   8  14        3.88        4.17      1.53 o 
  -3   8  14        1.98        0.68      1.26 o 
  -2   8  14        5.96        5.18      1.61 o 
  -1   8  14        3.17        2.55      1.51 o 
   0   8  14       10.74       11.58      2.17 o 
   1   8  14        3.68        2.09      1.60 o 
   2   8  14        0.12        0.16      1.93 o 
 -12   1  15       15.32       15.60      0.97 o 
 -11   1  15       16.94       17.80      0.98 o 
 -10   1  15        0.56       -0.44      0.44 o 
  -9   1  15        2.75        3.30      0.53 o 
  -8   1  15        0.00       -0.04      0.36 o 
  -7   1  15       93.34       97.08      1.54 o 
  -6   1  15       11.78       10.49      0.61 o 
  -5   1  15      103.40       85.32      1.37 o 
  -4   1  15       58.24       46.25      1.00 o 
  -3   1  15       70.78       70.09      1.19 o 
  -2   1  15      185.83      170.26      2.13 o 
  -1   1  15      626.60      573.92      5.65 o 
   0   1  15        4.58        5.00      0.39 o 
   1   1  15        1.19        1.44      0.33 o 
   2   1  15       81.07       86.82      1.46 o 
   3   1  15       18.80       15.79      0.90 o 
   4   1  15       10.29       11.10      0.70 o 
   5   1  15       16.34       12.60      0.81 o 
   6   1  15       87.87       84.53      1.86 o 
   7   1  15      169.14      159.16      2.99 o 
   8   1  15       26.64       23.49      1.35 o 
   9   1  15        4.15        2.78      0.79 o 
 -12   2  15       22.89       19.58      1.26 o 
 -11   2  15        0.41        0.50      0.59 o 
 -10   2  15       99.32      108.03      2.50 o 
  -9   2  15      128.87      127.67      2.46 o 
  -8   2  15      117.80      116.55      2.27 o 
  -7   2  15       58.95       54.12      1.43 o 
  -6   2  15        2.68        2.91      0.43 o 
  -5   2  15      226.32      207.93      2.92 o 
  -4   2  15      105.08      113.51      1.91 o 
  -3   2  15        0.16        1.05      0.35 o 
  -2   2  15      105.79      105.75      1.65 o 
  -1   2  15       25.27       30.16      0.94 o 
   0   2  15      204.02      204.02      2.90 o 
   1   2  15       77.09       68.58      1.59 o 
   2   2  15        0.26        0.59      0.40 o 
   3   2  15      253.53      217.41      3.48 o 
   4   2  15        6.13        5.26      0.63 o 
   5   2  15       14.63       16.99      1.01 o 
   6   2  15      103.05       99.11      2.73 o 
   7   2  15       67.57       69.39      2.30 o 
   8   2  15       31.65       29.03      1.61 o 
   9   2  15       56.50       56.99      2.55 o 
 -12   3  15        1.67        2.30      0.70 o 
 -11   3  15        8.81       10.39      1.08 o 
 -10   3  15        0.89        0.77      0.50 o 
  -9   3  15       39.64       40.51      1.27 o 
  -8   3  15        6.90        5.81      0.61 o 
  -7   3  15       83.59       84.88      1.78 o 
  -6   3  15       21.77       21.65      0.90 o 
  -5   3  15        0.02       -0.31      0.31 o 
  -4   3  15        1.84       -0.03      0.27 o 
  -3   3  15       10.77       12.60      0.65 o 
  -2   3  15        3.65        5.21      0.48 o 
  -1   3  15       38.12       32.88      1.03 o 
   0   3  15      340.76      296.37      4.18 o 
   1   3  15       10.42       10.71      0.68 o 
   2   3  15       49.55       43.21      1.22 o 
   3   3  15       28.67       28.84      1.05 o 
   4   3  15       45.31       45.44      1.31 o 
   5   3  15      101.77      104.16      2.35 o 
   6   3  15       21.32       26.16      1.24 o 
   7   3  15       22.70       24.75      1.31 o 
   8   3  15        0.17        0.18      0.61 o 
   9   3  15        4.81        5.68      0.98 o 
 -11   4  15        1.49        2.56      0.68 o 
 -10   4  15        0.03        0.17      1.12 o 
  -9   4  15       27.39       29.83      1.29 o 
  -8   4  15       85.41       90.50      2.41 o 
  -7   4  15       44.11       41.09      1.50 o 
  -6   4  15        0.66        1.24      0.41 o 
  -5   4  15       27.58       30.21      2.48 o 
  -4   4  15      109.41      105.95      2.60 o 
  -3   4  15      185.32      174.30      3.55 o 
  -2   4  15       31.87       30.41      1.79 o 
  -1   4  15       44.80       41.76      1.99 o 
   0   4  15      135.08      135.56      3.70 o 
   1   4  15      221.16      201.28      4.81 o 
   2   4  15      125.88      119.60      5.31 o 
   3   4  15        0.00        0.44      0.34 o 
   4   4  15       15.65       13.04      1.17 o 
   5   4  15        5.24        5.83      0.72 o 
   6   4  15       12.23       16.35      1.13 o 
   7   4  15        1.10        0.74      0.65 o 
   8   4  15       33.87       34.45      1.75 o 
 -10   5  15       28.97       29.16      2.52 o 
  -9   5  15       10.58        5.83      1.38 o 
  -8   5  15        8.24       10.49      1.68 o 
  -7   5  15        5.40        4.45      1.08 o 
  -6   5  15        0.51        0.42      0.78 o 
  -5   5  15        9.61       14.43      1.80 o 
  -4   5  15       13.04       12.59      1.26 o 
  -3   5  15        0.06        0.46      0.73 o 
  -2   5  15       48.55       58.03      2.47 o 
  -1   5  15      429.47      442.36      8.76 o 
   0   5  15        3.66        3.77      0.99 o 
   1   5  15        4.08        5.10      2.03 o 
   2   5  15       46.39       46.39      3.31 o 
   3   5  15        5.46        5.01      1.92 o 
   4   5  15        3.04        4.89      1.49 o 
   5   5  15       15.03       13.41      2.13 o 
   6   5  15        2.08        2.94      1.53 o 
   7   5  15       35.21       37.06      5.06 o 
  -9   6  15       26.80       22.13      2.27 o 
  -8   6  15        0.04        0.60      0.97 o 
  -7   6  15        2.55        1.42      1.00 o 
  -6   6  15        1.07        1.65      0.95 o 
  -5   6  15       86.09      108.00      4.52 o 
  -4   6  15       71.37       76.86      5.90 o 
  -3   6  15       96.47       94.08      4.09 o 
  -2   6  15       19.23       21.86      2.41 o 
  -1   6  15       75.44       75.68      3.98 o 
   0   6  15        3.49        5.94      1.15 o 
   1   6  15       62.10       60.56      3.45 o 
   2   6  15       42.92       45.98      3.39 o 
   3   6  15       40.40       37.20      3.32 o 
   4   6  15        2.11        1.55      1.94 o 
   5   6  15        1.23        2.82      1.61 o 
   6   6  15        0.00        3.11      1.59 o 
  -7   7  15        2.19        2.24      1.39 o 
  -6   7  15       55.08       46.14      5.59 o 
  -5   7  15        1.08        3.10      1.42 o 
  -4   7  15       66.40       80.28      4.04 o 
  -3   7  15        2.99        3.73      1.44 o 
  -2   7  15        2.00        4.08      1.43 o 
  -1   7  15        2.02        1.78      1.02 o 
   0   7  15        0.03       -0.77      0.89 o 
   1   7  15       33.32       44.92      4.17 o 
   2   7  15        4.00        3.19      2.25 o 
   3   7  15       21.18       29.59      4.10 o 
   4   7  15        9.16        6.30      2.78 o 
  -4   8  15       24.86       29.76      2.91 o 
  -3   8  15       17.85       16.74      2.29 o 
  -2   8  15       44.40       45.86      3.41 o 
  -1   8  15       16.83       18.06      4.29 o 
   0   8  15       48.24       62.05      5.48 o 
   1   8  15       42.41       43.01      5.03 o 
 -12   0  16       20.61       22.38      1.63 o 
 -11   0  16        2.39        4.44      0.97 o 
 -10   0  16       64.21       68.55      2.54 o 
  -9   0  16       16.67       16.21      1.24 o 
  -8   0  16        8.50        7.86      0.78 o 
  -7   0  16      115.43      118.64      2.50 o 
  -6   0  16       25.36       14.75      0.92 o 
  -5   0  16      230.18      205.93      3.54 o 
  -4   0  16      950.62      842.11     11.28 o 
  -3   0  16      513.47      450.07      6.52 o 
  -2   0  16       47.49       43.93      1.39 o 
  -1   0  16     1706.67     1509.82     19.40 o 
   0   0  16      145.98      130.04      3.00 o 
   1   0  16      145.40      136.85      2.44 o 
   2   0  16      536.92      507.51      7.46 o 
   3   0  16       37.91       29.50      1.49 o 
   4   0  16      728.20      708.58     11.47 o 
   5   0  16      396.37      408.87      7.41 o 
   6   0  16      170.19      154.81      3.82 o 
   7   0  16      117.48      107.98      3.17 o 
   8   0  16       34.55       28.31      3.01 o 
   9   0  16       75.02       72.21      3.80 o 
 -12   1  16       42.79       43.32      1.42 o 
 -11   1  16       23.00       23.18      1.10 o 
 -10   1  16       63.53       76.11      1.73 o 
  -9   1  16        0.96        2.41      0.48 o 
  -8   1  16      158.23      159.95      2.37 o 
  -7   1  16      319.18      313.35      3.53 o 
  -6   1  16       39.59       35.43      1.33 o 
  -5   1  16       41.97       52.37      1.09 o 
  -4   1  16      220.91      185.96      2.32 o 
  -3   1  16        0.07        1.75      0.39 o 
  -2   1  16       15.38        9.95      0.55 o 
  -1   1  16      460.64      422.19      4.60 o 
   0   1  16       33.92       34.25      0.83 o 
   1   1  16      188.11      189.85      2.44 o 
   2   1  16      177.92      155.52      3.13 o 
   3   1  16      428.91      422.90      4.90 o 
   4   1  16       59.51       52.25      1.91 o 
   5   1  16      287.70      284.70      3.99 o 
   6   1  16       68.10       72.48      1.75 o 
   7   1  16      203.94      206.87      3.59 o 
   8   1  16       31.05       31.95      1.57 o 
   9   1  16        9.57        9.52      1.02 o 
 -12   2  16        7.29        9.09      1.09 o 
 -11   2  16        1.36        0.39      0.64 o 
 -10   2  16        8.60        6.60      0.81 o 
  -9   2  16       56.64       53.49      1.52 o 
  -8   2  16       22.52       20.86      1.03 o 
  -7   2  16       23.82       19.37      0.95 o 
  -6   2  16       43.66       34.15      1.04 o 
  -5   2  16       77.88       78.95      1.57 o 
  -4   2  16      283.04      251.98      3.43 o 
  -3   2  16        0.52       -0.32      0.32 o 
  -2   2  16       16.27       16.10      0.95 o 
  -1   2  16       49.28       46.43      1.19 o 
   0   2  16       37.18       28.72      1.50 o 
   1   2  16       81.58       70.10      1.67 o 
   2   2  16      183.90      169.95      2.94 o 
   3   2  16        2.83        3.46      0.56 o 
   4   2  16      117.33      111.33      2.33 o 
   5   2  16        3.88        3.64      0.62 o 
   6   2  16       12.56       10.80      1.07 o 
   7   2  16        4.54        5.13      0.92 o 
   8   2  16        3.79        3.56      0.93 o 
 -11   3  16        0.07       -0.10      0.54 o 
 -10   3  16        5.25        5.37      0.66 o 
  -9   3  16       42.61       38.50      1.26 o 
  -8   3  16       32.84       37.30      1.20 o 
  -7   3  16        0.45       -0.37      0.40 o 
  -6   3  16        0.59       -0.03      0.39 o 
  -5   3  16       62.96       62.85      1.37 o 
  -4   3  16       14.84       14.42      0.64 o 
  -3   3  16       19.83       15.40      0.73 o 
  -2   3  16        1.41        2.34      0.49 o 
  -1   3  16       74.12       65.49      1.51 o 
   0   3  16       13.92       14.57      0.80 o 
   1   3  16        3.52        2.13      0.44 o 
   2   3  16       30.77       33.37      1.12 o 
   3   3  16       18.05       19.06      0.94 o 
   4   3  16        9.28        7.71      0.69 o 
   5   3  16        7.86        8.20      1.16 o 
   6   3  16       79.37       80.85      2.10 o 
   7   3  16        2.25        1.54      0.64 o 
   8   3  16       21.06       27.10      1.38 o 
 -11   4  16        6.01        5.48      1.64 o 
 -10   4  16        0.58        0.13      0.59 o 
  -9   4  16       43.75       50.45      1.62 o 
  -8   4  16        0.82        1.14      0.54 o 
  -7   4  16       16.55       15.19      0.92 o 
  -6   4  16        2.22        2.27      0.48 o 
  -5   4  16       19.67       18.76      1.48 o 
  -4   4  16       19.27       18.22      1.43 o 
  -3   4  16       18.38       22.41      1.49 o 
  -2   4  16        0.12        0.08      0.67 o 
  -1   4  16      102.21      114.27      3.38 o 
   0   4  16        6.41        3.16      0.89 o 
   1   4  16        0.23        0.45      0.73 o 
   2   4  16       12.07       11.78      0.85 o 
   3   4  16        0.66        0.27      0.39 o 
   4   4  16       23.68       21.33      1.12 o 
   5   4  16       54.05       56.32      1.87 o 
   6   4  16       28.09       31.76      1.50 o 
   7   4  16        5.01        6.32      0.91 o 
 -10   5  16        6.59        6.45      1.71 o 
  -9   5  16        0.02       -0.88      0.88 o 
  -8   5  16        0.30       -0.70      0.89 o 
  -7   5  16      111.46      121.85      3.70 o 
  -6   5  16       35.70       32.82      1.96 o 
  -5   5  16       15.38       19.05      1.58 o 
  -4   5  16        0.30       -0.29      0.97 o 
  -3   5  16       24.11       23.60      1.78 o 
  -2   5  16       76.12       83.68      3.00 o 
  -1   5  16        0.00        0.23      0.78 o 
   0   5  16        4.36        4.99      1.05 o 
   1   5  16       21.55       21.03      1.74 o 
   2   5  16        2.59        2.00      0.93 o 
   3   5  16       42.84       37.93      3.24 o 
   4   5  16        7.15       11.97      3.54 o 
   5   5  16        0.49        0.74      1.33 o 
   6   5  16        5.12        4.75      1.73 o 
  -8   6  16        1.54        2.99      1.25 o 
  -7   6  16       19.98       23.10      1.92 o 
  -6   6  16        2.50        2.57      1.23 o 
  -5   6  16       15.23       12.93      1.96 o 
  -4   6  16        3.05        3.30      1.34 o 
  -3   6  16        4.67        6.99      2.45 o 
  -2   6  16       36.26       37.71      2.89 o 
  -1   6  16        2.60        5.27      1.52 o 
   0   6  16       22.79       29.74      2.16 o 
   1   6  16       68.54       72.27      2.97 o 
   2   6  16      150.10      137.75      5.69 o 
   3   6  16        1.01       -0.55      1.21 o 
   4   6  16      239.22      251.06      8.38 o 
   5   6  16       31.16       28.40      4.83 o 
  -6   7  16       16.69       19.38      2.43 o 
  -5   7  16       10.08       10.22      1.94 o 
  -4   7  16       32.52       43.07      3.74 o 
  -3   7  16       69.67       81.85      4.09 o 
  -2   7  16        4.88        5.24      1.59 o 
  -1   7  16        0.53        0.56      0.99 o 
   0   7  16        5.67        8.16      1.51 o 
   1   7  16       17.82       25.72      2.93 o 
   2   7  16        3.31        2.40      1.55 o 
   3   7  16        7.55        8.64      2.98 o 
 -12   1  17        0.01        0.20      0.59 o 
 -11   1  17        0.14        0.46      0.54 o 
 -10   1  17        5.39        4.64      0.65 o 
  -9   1  17       25.07       24.52      1.08 o 
  -8   1  17        1.44       -0.04      0.39 o 
  -7   1  17       63.23       53.80      1.17 o 
  -6   1  17       46.76       46.05      1.06 o 
  -5   1  17        0.27        0.10      0.31 o 
  -4   1  17        8.30        6.57      0.48 o 
  -3   1  17        0.03        0.10      0.30 o 
  -2   1  17        1.02        0.93      0.37 o 
  -1   1  17        2.97        5.33      0.45 o 
   0   1  17       26.79       24.98      0.76 o 
   1   1  17      128.62      107.97      1.84 o 
   2   1  17        0.00        0.05      0.34 o 
   3   1  17       14.54       11.50      0.73 o 
   4   1  17        9.87        8.15      0.71 o 
   5   1  17        0.46        0.64      0.55 o 
   6   1  17        1.31        1.80      0.56 o 
   7   1  17      170.35      173.01      3.23 o 
   8   1  17       17.83       15.08      1.19 o 
 -11   2  17       22.31       22.35      1.30 o 
 -10   2  17       12.58       15.51      1.10 o 
  -9   2  17       17.86       16.82      1.01 o 
  -8   2  17        3.61        3.41      0.61 o 
  -7   2  17        0.10        0.67      0.47 o 
  -6   2  17       16.03       12.21      0.73 o 
  -5   2  17       20.97       27.42      0.96 o 
  -4   2  17        1.22        1.24      0.40 o 
  -3   2  17      109.91      105.18      1.91 o 
  -2   2  17      104.63       83.09      1.50 o 
  -1   2  17       18.85       20.49      0.90 o 
   0   2  17      495.63      473.60      6.34 o 
   1   2  17       10.90       10.51      0.82 o 
   2   2  17        0.16        0.02      0.43 o 
   3   2  17       29.23       24.92      1.14 o 
   4   2  17        3.43        4.34      0.65 o 
   5   2  17       55.42       55.98      1.93 o 
   6   2  17        8.21        8.59      1.26 o 
   7   2  17        1.06        0.80      0.72 o 
   8   2  17       88.21       84.34      4.84 o 
 -11   3  17        8.42        7.58      0.84 o 
 -10   3  17        9.89        9.00      0.78 o 
  -9   3  17        2.35        4.24      0.63 o 
  -8   3  17       21.63       16.48      1.17 o 
  -7   3  17        2.43        1.61      0.49 o 
  -6   3  17        1.26        1.45      0.47 o 
  -5   3  17       26.04       18.42      1.01 o 
  -4   3  17        8.66        9.60      0.64 o 
  -3   3  17        0.41        0.33      0.36 o 
  -2   3  17       15.00       13.56      0.72 o 
  -1   3  17      126.80      128.97      2.35 o 
   0   3  17        4.33        2.38      0.48 o 
   1   3  17        1.84        2.01      0.48 o 
   2   3  17        3.40        5.42      0.61 o 
   3   3  17       55.51       51.89      1.46 o 
   4   3  17       19.99       19.91      1.27 o 
   5   3  17       32.40       33.69      1.41 o 
   6   3  17       38.51       39.16      1.61 o 
   7   3  17        7.74        7.92      1.27 o 
 -10   4  17        0.02       -0.41      0.58 o 
  -9   4  17        7.52        6.18      0.76 o 
  -8   4  17        1.83        2.64      0.63 o 
  -7   4  17       85.62       93.63      2.18 o 
  -6   4  17       25.59       27.80      1.10 o 
  -5   4  17       11.82       11.59      1.26 o 
  -4   4  17       12.13       13.70      1.47 o 
  -3   4  17        2.77        2.34      0.97 o 
  -2   4  17       16.45       15.79      1.48 o 
  -1   4  17      106.19      110.01      3.39 o 
   0   4  17       19.94       23.34      1.77 o 
   1   4  17       22.50       25.87      1.80 o 
   2   4  17        6.60        6.00      0.69 o 
   3   4  17        8.62        9.77      0.95 o 
   4   4  17        1.77        0.27      0.60 o 
   5   4  17       46.59       46.94      1.97 o 
   6   4  17        4.82        5.16      0.81 o 
   7   4  17       30.76       25.39      4.07 o 
  -9   5  17        7.70        7.55      1.45 o 
  -8   5  17       19.54       24.39      1.94 o 
  -7   5  17       36.93       52.14      2.44 o 
  -6   5  17       10.11       12.77      1.45 o 
  -5   5  17        4.06        5.44      1.14 o 
  -4   5  17       15.45       14.43      1.91 o 
  -3   5  17       11.95       11.88      1.42 o 
  -2   5  17       16.93       14.51      2.20 o 
  -1   5  17       13.67        9.97      1.32 o 
   0   5  17       16.69       18.89      1.68 o 
   1   5  17       64.69       70.28      2.83 o 
   2   5  17       92.49       86.23      3.16 o 
   3   5  17        2.62        5.06      1.60 o 
   4   5  17       34.41       35.65      4.79 o 
   5   5  17        1.07        1.15      1.37 o 
   6   5  17       25.19       30.73      3.23 o 
  -8   6  17        8.43        7.38      1.41 o 
  -7   6  17       10.68       10.16      1.46 o 
  -6   6  17       35.78       47.61      3.21 o 
  -5   6  17       41.04       46.13      5.21 o 
  -4   6  17        2.69        4.12      1.43 o 
  -3   6  17        0.31        0.37      1.21 o 
  -2   6  17       92.69      107.39      3.69 o 
  -1   6  17        9.23       12.21      1.98 o 
   0   6  17       15.92       20.54      1.85 o 
   1   6  17        1.64        0.88      1.09 o 
   2   6  17       42.80       57.91      3.79 o 
   3   6  17        7.26        4.76      1.66 o 
   4   6  17        0.89        1.99      1.51 o 
  -5   7  17       13.56       11.03      2.07 o 
  -4   7  17       10.76       12.99      2.09 o 
  -3   7  17        6.83        4.87      1.63 o 
  -2   7  17        0.25       -0.44      1.60 o 
  -1   7  17       27.98       26.83      2.21 o 
   0   7  17       47.18       52.95      5.48 o 
   1   7  17        0.94        1.10      1.51 o 
   2   7  17       35.81       34.57      4.77 o 
 -11   0  18       53.72       57.37      2.30 o 
 -10   0  18        1.61        1.94      0.82 o 
  -9   0  18      135.33      153.60      3.72 o 
  -8   0  18       14.93       14.69      1.04 o 
  -7   0  18        7.64        3.50      0.66 o 
  -6   0  18        3.76        1.01      0.52 o 
  -5   0  18       55.66       52.41      1.59 o 
  -4   0  18        9.32        9.49      0.82 o 
  -3   0  18        3.33        6.74      0.72 o 
  -2   0  18      107.15      112.09      2.46 o 
  -1   0  18       57.69       66.96      1.85 o 
   0   0  18      109.13      108.43      2.95 o 
   1   0  18       28.67       22.75      1.11 o 
   2   0  18       45.25       42.03      3.10 o 
   3   0  18       10.02        7.25      0.96 o 
   4   0  18       77.88       69.40      2.40 o 
   5   0  18       20.80       18.90      1.48 o 
   6   0  18        6.22        5.08      1.61 o 
   7   0  18      302.63      289.26      8.90 o 
   8   0  18      186.42      184.04      6.18 o 
 -11   1  18        0.26       -0.50      0.50 o 
 -10   1  18       73.57       86.56      1.93 o 
  -9   1  18       10.12       10.66      0.75 o 
  -8   1  18       31.36       27.17      0.98 o 
  -7   1  18        3.51        4.40      0.49 o 
  -6   1  18      143.06      151.84      2.14 o 
  -5   1  18        9.41        9.03      0.57 o 
  -4   1  18        0.69        2.20      0.36 o 
  -3   1  18        1.42        2.74      0.40 o 
  -2   1  18      353.33      308.98      5.11 o 
  -1   1  18       62.37       64.00      1.20 o 
   0   1  18       87.75       87.52      1.44 o 
   1   1  18       32.84       30.55      1.01 o 
   2   1  18       58.27       51.88      1.21 o 
   3   1  18        5.56        4.91      0.62 o 
   4   1  18       73.80       75.76      1.95 o 
   5   1  18       82.18       78.65      2.14 o 
   6   1  18       28.42       23.20      1.16 o 
   7   1  18       32.08       39.99      1.61 o 
   8   1  18       20.62       14.30      1.17 o 
 -11   2  18        3.68        0.35      0.83 o 
 -10   2  18        0.12        0.34      0.61 o 
  -9   2  18       12.42       12.77      0.97 o 
  -8   2  18       42.67       39.22      1.35 o 
  -7   2  18       51.62       53.60      1.50 o 
  -6   2  18       17.17       15.61      0.90 o 
  -5   2  18       15.92       11.85      0.74 o 
  -4   2  18        9.04        7.40      0.61 o 
  -3   2  18        0.11       -0.31      0.35 o 
  -2   2  18        8.59        7.00      0.55 o 
  -1   2  18       11.87        9.81      0.75 o 
   0   2  18      131.32      121.84      2.60 o 
   1   2  18      138.26      133.22      2.57 o 
   2   2  18        4.30        3.60      0.59 o 
   3   2  18        0.00       -0.02      0.45 o 
   4   2  18       22.38       23.53      1.63 o 
   5   2  18        0.06        0.11      0.60 o 
   6   2  18        1.22        2.37      0.75 o 
   7   2  18       42.15       40.03      1.91 o 
 -11   3  18        0.01        0.03      0.65 o 
 -10   3  18        0.01       -0.11      0.51 o 
  -9   3  18        0.14       -0.15      0.50 o 
  -8   3  18      101.01      104.14      2.18 o 
  -7   3  18        6.89        7.59      0.70 o 
  -6   3  18        0.24        0.06      0.45 o 
  -5   3  18       83.76       87.77      2.15 o 
  -4   3  18        0.18        0.53      0.39 o 
  -3   3  18       52.18       54.14      1.31 o 
  -2   3  18       82.38       79.66      1.78 o 
  -1   3  18        6.49        7.12      0.65 o 
   0   3  18      113.68      120.94      2.32 o 
   1   3  18      158.90      160.15      2.81 o 
   2   3  18       12.96       11.89      0.81 o 
   3   3  18      163.70      170.68      3.02 o 
   4   3  18      145.82      149.78      3.26 o 
   5   3  18        1.97        0.88      0.62 o 
   6   3  18       11.03        8.45      0.93 o 
   7   3  18        3.96        4.80      0.83 o 
 -10   4  18        6.85        8.92      1.88 o 
  -9   4  18        5.36        4.87      0.73 o 
  -8   4  18       48.02       55.13      2.44 o 
  -7   4  18       53.44       69.24      1.85 o 
  -6   4  18        0.32        0.12      0.56 o 
  -5   4  18        1.86        1.15      0.41 o 
  -4   4  18       13.59       16.88      1.25 o 
  -3   4  18        0.00        0.30      1.01 o 
  -2   4  18       18.13       23.89      1.79 o 
  -1   4  18       35.78       33.47      2.43 o 
   0   4  18        9.24        8.91      1.24 o 
   1   4  18      117.83      115.82      4.45 o 
   2   4  18        5.04        5.87      0.60 o 
   3   4  18       27.77       28.04      1.65 o 
   4   4  18       62.04       64.27      2.02 o 
   5   4  18        5.15        4.12      0.72 o 
   6   4  18        3.38        3.18      2.31 o 
  -9   5  18        4.87        5.27      1.29 o 
  -8   5  18        1.58        1.86      1.09 o 
  -7   5  18       60.38       53.07      2.50 o 
  -6   5  18        1.67        4.35      1.13 o 
  -5   5  18      152.90      173.19      5.93 o 
  -4   5  18        0.72        3.32      1.51 o 
  -3   5  18       24.44       28.92      2.07 o 
  -2   5  18        0.00       -0.78      0.78 o 
  -1   5  18       70.51       68.95      2.84 o 
   0   5  18        0.58        0.26      0.88 o 
   1   5  18       60.94       56.33      2.61 o 
   2   5  18        0.46       -0.80      0.80 o 
   3   5  18      144.45      149.26      9.18 o 
   4   5  18       10.66        8.80      1.95 o 
   5   5  18       14.22       20.17      3.96 o 
  -7   6  18        0.10        1.67      1.44 o 
  -6   6  18       38.26       45.54      4.53 o 
  -5   6  18        0.64        0.80      1.32 o 
  -4   6  18       48.13       49.24      3.25 o 
  -3   6  18       12.90       10.06      1.89 o 
  -2   6  18       75.28       80.17      3.23 o 
  -1   6  18        9.69       11.84      1.56 o 
   0   6  18        2.19        1.23      1.02 o 
   1   6  18        8.67       12.03      1.57 o 
   2   6  18        0.71        1.59      1.45 o 
   3   6  18       22.55       21.99      2.81 o 
  -4   7  18       70.89       85.07      5.82 o 
  -3   7  18       23.02       24.73      2.85 o 
  -2   7  18       37.30       39.21      3.99 o 
  -1   7  18        4.64        4.54      1.73 o 
   0   7  18        0.53       -0.76      2.60 o 
 -11   1  19        4.98        4.57      0.76 o 
 -10   1  19       15.85       15.30      0.98 o 
  -9   1  19       19.72       19.27      1.03 o 
  -8   1  19       47.53       56.37      1.38 o 
  -7   1  19       51.50       54.20      1.25 o 
  -6   1  19       37.12       32.30      0.96 o 
  -5   1  19        2.67        2.48      0.43 o 
  -4   1  19       24.47       25.55      0.87 o 
  -3   1  19       39.85       37.03      0.99 o 
  -2   1  19       85.28       84.73      1.52 o 
  -1   1  19       11.19        8.04      0.53 o 
   0   1  19       14.62       10.77      0.69 o 
   1   1  19       97.18       89.25      1.62 o 
   2   1  19        3.73        3.20      0.47 o 
   3   1  19       22.73       21.02      1.04 o 
   4   1  19       11.59        9.10      0.77 o 
   5   1  19        0.29       -0.23      0.49 o 
   6   1  19        2.68        1.21      0.62 o 
   7   1  19       36.34       30.70      1.46 o 
 -11   2  19        2.13        2.27      0.87 o 
 -10   2  19        3.11        2.48      0.84 o 
  -9   2  19        0.91        0.31      0.57 o 
  -8   2  19       25.13       29.62      1.26 o 
  -7   2  19        2.35        4.33      0.64 o 
  -6   2  19       95.92      101.06      1.99 o 
  -5   2  19       93.05       94.82      1.90 o 
  -4   2  19        1.21        1.31      0.44 o 
  -3   2  19       80.97       73.74      1.48 o 
  -2   2  19        0.01        0.38      0.36 o 
  -1   2  19       47.14       49.66      1.47 o 
   0   2  19       55.48       60.22      1.65 o 
   1   2  19       57.18       62.73      1.70 o 
   2   2  19        3.84        3.06      0.64 o 
   3   2  19        2.24        1.69      0.56 o 
   4   2  19       93.71       84.23      2.30 o 
   5   2  19       74.05       74.96      2.40 o 
   6   2  19        9.50        6.71      1.62 o 
   7   2  19        8.06        6.73      1.03 o 
 -10   3  19       13.51       10.65      0.88 o 
  -9   3  19        0.27       -0.23      0.73 o 
  -8   3  19        5.21        7.94      0.75 o 
  -7   3  19        4.38        4.08      0.64 o 
  -6   3  19       18.51       16.91      0.81 o 
  -5   3  19        0.11        0.09      0.36 o 
  -4   3  19        0.42        0.33      0.42 o 
  -3   3  19        0.11        0.12      0.43 o 
  -2   3  19       43.89       49.02      1.40 o 
  -1   3  19        0.82        0.25      0.43 o 
   0   3  19       16.97       16.83      0.95 o 
   1   3  19       72.81       71.65      1.75 o 
   2   3  19       34.75       33.08      1.24 o 
   3   3  19        3.39        4.25      0.65 o 
   4   3  19       51.14       50.88      1.56 o 
   5   3  19        7.17        6.23      0.86 o 
   6   3  19        8.73        7.81      1.65 o 
  -9   4  19       31.91       36.37      2.28 o 
  -8   4  19       52.18       56.18      2.60 o 
  -7   4  19        3.10        0.20      0.54 o 
  -6   4  19        0.88       -0.20      0.46 o 
  -5   4  19        0.52       -0.04      1.10 o 
  -4   4  19        9.22       13.31      1.42 o 
  -3   4  19      153.09      151.93      4.22 o 
  -2   4  19       19.70       19.70      1.69 o 
  -1   4  19       26.01       24.89      2.04 o 
   0   4  19        0.80        0.54      0.82 o 
   1   4  19       84.32       91.20      3.25 o 
   2   4  19      156.71      174.18      3.37 o 
   3   4  19        0.03       -0.52      0.52 o 
   4   4  19       28.74       31.96      3.10 o 
   5   4  19       73.61       72.35      4.14 o 
  -8   5  19        0.00        1.20      1.09 o 
  -7   5  19        0.21        0.87      1.02 o 
  -6   5  19        2.19       -0.06      1.27 o 
  -5   5  19       13.75        7.57      1.69 o 
  -4   5  19       18.75       14.86      2.06 o 
  -3   5  19        5.01        5.90      1.20 o 
  -2   5  19        3.28        1.07      0.92 o 
  -1   5  19       63.14       69.57      3.47 o 
   0   5  19        7.94        4.63      1.17 o 
   1   5  19        2.36        4.72      1.17 o 
   2   5  19       12.84       12.23      1.55 o 
   3   5  19       26.13       29.05      3.09 o 
   4   5  19        0.17        2.33      1.53 o 
  -6   6  19        7.99        8.85      1.86 o 
  -5   6  19        3.68        2.64      2.29 o 
  -4   6  19        0.88        2.28      1.45 o 
  -3   6  19       29.65       37.31      3.11 o 
  -2   6  19        0.00        0.20      0.97 o 
  -1   6  19        2.61        2.62      1.11 o 
   0   6  19       15.82       13.39      1.67 o 
   1   6  19        2.98        1.18      1.38 o 
   2   6  19       51.28       65.55      5.76 o 
 -11   0  20        0.01        1.59      1.01 o 
 -10   0  20      122.86      159.95      4.02 o 
  -9   0  20      191.02      213.52      4.75 o 
  -8   0  20        6.13        2.11      0.70 o 
  -7   0  20       11.61       14.61      1.08 o 
  -6   0  20        0.18        0.15      0.51 o 
  -5   0  20       10.51        9.33      1.17 o 
  -4   0  20       34.21       29.90      1.31 o 
  -3   0  20       18.34       16.15      1.08 o 
  -2   0  20      327.68      338.79      5.56 o 
  -1   0  20        3.25        4.43      0.72 o 
   0   0  20        6.84        5.24      0.72 o 
   1   0  20        5.25        6.67      0.80 o 
   2   0  20        8.75        7.80      1.01 o 
   3   0  20       34.37       27.67      1.68 o 
   4   0  20        3.24        1.62      0.78 o 
   5   0  20        0.86        2.18      0.87 o 
   6   0  20       23.63       26.77      1.83 o 
 -10   1  20       18.18       16.39      1.01 o 
  -9   1  20       22.69       18.04      1.04 o 
  -8   1  20        7.69        9.97      0.74 o 
  -7   1  20       34.30       31.61      1.02 o 
  -6   1  20        3.76        2.85      0.47 o 
  -5   1  20       51.90       56.62      1.26 o 
  -4   1  20       14.03       17.56      0.80 o 
  -3   1  20       41.55       43.78      1.11 o 
  -2   1  20        5.46        4.95      0.52 o 
  -1   1  20        0.06        0.21      0.33 o 
   0   1  20        0.03        0.22      0.39 o 
   1   1  20        7.46        7.26      0.60 o 
   2   1  20       12.21       11.72      0.82 o 
   3   1  20        0.21        0.16      0.47 o 
   4   1  20        1.45        1.15      0.53 o 
   5   1  20       69.37       65.64      1.77 o 
   6   1  20        8.43        7.50      0.89 o 
 -10   2  20        0.08        0.29      0.65 o 
  -9   2  20        1.01       -0.35      0.55 o 
  -8   2  20       15.86       16.17      1.04 o 
  -7   2  20        3.24        2.81      0.63 o 
  -6   2  20      204.20      216.17      3.32 o 
  -5   2  20        9.38        8.20      0.71 o 
  -4   2  20      211.82      205.97      3.18 o 
  -3   2  20        7.79        5.19      0.54 o 
  -2   2  20        0.21        0.65      0.47 o 
  -1   2  20       23.22       18.11      1.03 o 
   0   2  20        0.05        0.31      0.49 o 
   1   2  20        5.61        5.89      0.71 o 
   2   2  20        5.03        4.02      0.66 o 
   3   2  20        8.11        9.94      0.96 o 
   4   2  20        6.95        5.04      0.81 o 
   5   2  20        2.07        1.56      0.74 o 
   6   2  20       27.60       32.04      1.74 o 
 -10   3  20       10.33       13.02      1.06 o 
  -9   3  20       37.71       35.71      1.35 o 
  -8   3  20        0.95        1.89      0.59 o 
  -7   3  20      113.88      122.83      2.45 o 
  -6   3  20       58.41       66.79      1.49 o 
  -5   3  20        0.42       -0.41      0.41 o 
  -4   3  20       11.79       10.64      0.75 o 
  -3   3  20       53.67       55.46      1.54 o 
  -2   3  20       72.44       76.03      1.82 o 
  -1   3  20      165.00      165.74      2.95 o 
   0   3  20       28.72       33.17      1.49 o 
   1   3  20        1.17        0.57      0.49 o 
   2   3  20        9.70       10.96      0.86 o 
   3   3  20      189.53      196.38      3.42 o 
   4   3  20       57.24       62.41      1.98 o 
   5   3  20      135.98      150.10      3.44 o 
  -9   4  20        3.63        4.71      2.25 o 
  -8   4  20        0.17       -0.44      1.00 o 
  -7   4  20       11.21       13.18      1.58 o 
  -6   4  20       93.85       86.67      3.62 o 
  -5   4  20       14.84       17.53      2.13 o 
  -4   4  20      167.22      157.15      4.39 o 
  -3   4  20        7.73        7.20      1.60 o 
  -2   4  20       28.48       30.04      2.06 o 
  -1   4  20        1.41        0.36      0.87 o 
   0   4  20       25.93       21.15      1.83 o 
   1   4  20       10.54       15.44      1.61 o 
   2   4  20       12.64       16.97      2.73 o 
   3   4  20       47.59       58.05      2.76 o 
   4   4  20        2.27        2.77      1.53 o 
  -7   5  20        0.40        0.12      1.03 o 
  -6   5  20        6.92        9.38      1.85 o 
  -5   5  20       10.08       13.81      2.75 o 
  -4   5  20        2.45        1.49      1.27 o 
  -3   5  20       76.60       81.39      3.19 o 
  -2   5  20       13.75       15.41      1.67 o 
  -1   5  20        0.06       -0.87      0.87 o 
   0   5  20       86.49       90.84      3.42 o 
   1   5  20       26.60       29.77      4.36 o 
   2   5  20       73.76       87.32      3.43 o 
   3   5  20       20.71       23.90      2.88 o 
  -5   6  20        1.08        0.56      1.84 o 
  -4   6  20       20.40       21.64      3.36 o 
  -3   6  20       92.42       90.39      4.36 o 
  -2   6  20        1.45        0.47      1.06 o 
  -1   6  20        4.13        4.23      1.22 o 
   0   6  20        6.37        7.80      1.69 o 
   1   6  20       14.60       11.43      1.88 o 
 -10   1  21        7.65       10.94      1.02 o 
  -9   1  21        9.70       12.96      1.25 o 
  -8   1  21      116.34      126.70      2.24 o 
  -7   1  21       63.27       63.50      1.42 o 
  -6   1  21       22.90       27.74      0.99 o 
  -5   1  21       27.18       28.25      0.98 o 
  -4   1  21        0.69        1.70      0.43 o 
  -3   1  21        8.15        7.59      0.60 o 
  -2   1  21       57.79       58.42      1.24 o 
  -1   1  21        1.72        0.72      0.40 o 
   0   1  21        0.42        0.43      0.42 o 
   1   1  21       12.23       13.44      0.78 o 
   2   1  21        8.72        8.95      0.78 o 
   3   1  21        3.13        3.18      0.63 o 
   4   1  21       35.16       35.28      1.66 o 
   5   1  21        0.15       -0.26      0.55 o 
   6   1  21       22.95       23.48      3.90 o 
 -10   2  21      148.03      171.77      4.56 o 
  -9   2  21        7.19       10.40      1.16 o 
  -8   2  21      119.46      137.49      3.09 o 
  -7   2  21        2.22        3.09      0.88 o 
  -6   2  21        0.26        0.47      0.49 o 
  -5   2  21        3.34        3.47      0.59 o 
  -4   2  21        4.83        4.35      0.54 o 
  -3   2  21        1.10        0.04      0.40 o 
  -2   2  21        5.93        5.22      0.69 o 
  -1   2  21      183.26      196.69      3.46 o 
   0   2  21       15.00       15.81      1.04 o 
   1   2  21        8.94        9.12      0.85 o 
   2   2  21        0.05       -0.38      0.51 o 
   3   2  21       20.93       19.18      1.26 o 
   4   2  21        4.83        5.00      0.84 o 
   5   2  21       10.11       10.16      1.16 o 
  -9   3  21        1.57       -0.11      0.86 o 
  -8   3  21        0.84        0.22      0.55 o 
  -7   3  21        4.10        6.71      0.64 o 
  -6   3  21        3.36        1.46      0.50 o 
  -5   3  21        3.41        4.93      0.64 o 
  -4   3  21       17.60       18.73      1.36 o 
  -3   3  21        2.86        3.08      0.59 o 
  -2   3  21        0.07       -0.36      0.45 o 
  -1   3  21       24.38       25.07      1.14 o 
   0   3  21       17.93       14.95      0.95 o 
   1   3  21       35.41       38.55      1.38 o 
   2   3  21        0.79        0.82      0.54 o 
   3   3  21        0.00        0.67      0.54 o 
   4   3  21       92.04      100.56      3.62 o 
   5   3  21       14.70       14.97      3.34 o 
  -8   4  21       12.25       11.52      1.83 o 
  -7   4  21        0.10        1.12      1.07 o 
  -6   4  21        1.81        4.05      1.19 o 
  -5   4  21       45.21       52.36      3.13 o 
  -4   4  21       34.02       34.01      2.19 o 
  -3   4  21       17.73       18.08      2.12 o 
  -2   4  21       21.99       19.92      1.84 o 
  -1   4  21        7.44        7.74      1.28 o 
   0   4  21      129.38      128.40      4.07 o 
   1   4  21       86.46       83.18      3.25 o 
   2   4  21        4.63        6.31      1.29 o 
   3   4  21        8.07       12.00      1.62 o 
   4   4  21       13.70       18.79      3.79 o 
  -6   5  21        0.66        1.31      1.91 o 
  -5   5  21        0.07        0.43      1.91 o 
  -4   5  21        4.53        3.15      1.69 o 
  -3   5  21      109.06      117.75      3.95 o 
  -2   5  21       96.22      105.84      3.75 o 
  -1   5  21        0.24        0.21      0.94 o 
   0   5  21       16.75       17.48      1.82 o 
   1   5  21       22.06       21.92      2.20 o 
   2   5  21        0.07        0.64      0.99 o 
  -9   0  22      256.83      321.42      7.41 o 
  -8   0  22        5.50        6.15      1.09 o 
  -7   0  22        7.42        8.47      1.05 o 
  -6   0  22      342.37      383.06      6.28 o 
  -5   0  22       44.45       47.76      2.12 o 
  -4   0  22       10.88       14.48      1.13 o 
  -3   0  22       15.26       15.03      1.15 o 
  -2   0  22        0.48        0.82      0.61 o 
  -1   0  22      138.61      137.91      2.77 o 
   0   0  22       40.78       44.46      1.70 o 
   1   0  22      143.24      144.58      3.75 o 
   2   0  22        0.06        0.22      0.74 o 
   3   0  22       42.95       40.70      2.13 o 
   4   0  22        5.78        6.49      1.31 o 
   5   0  22        0.08        0.23      0.82 o 
  -9   1  22       64.07       75.68      1.90 o 
  -8   1  22       53.09       56.12      1.49 o 
  -7   1  22       16.44       15.27      0.94 o 
  -6   1  22       62.21       69.75      1.65 o 
  -5   1  22        9.35        8.33      0.66 o 
  -4   1  22       12.32       11.35      0.73 o 
  -3   1  22       25.18       27.64      1.01 o 
  -2   1  22      100.43      102.25      1.73 o 
  -1   1  22      153.69      160.96      2.40 o 
   0   1  22        0.36        0.17      0.42 o 
   1   1  22        0.21        0.63      0.46 o 
   2   1  22       91.06       92.43      2.07 o 
   3   1  22       25.10       23.93      1.37 o 
   4   1  22       68.87       67.78      2.14 o 
   5   1  22       24.21       27.21      1.33 o 
  -9   2  22       30.92       34.54      1.71 o 
  -8   2  22       16.26       16.06      1.25 o 
  -7   2  22       82.87       78.64      2.28 o 
  -6   2  22        4.18        6.60      0.83 o 
  -5   2  22       88.59       95.94      3.06 o 
  -4   2  22       99.42      115.15      2.07 o 
  -3   2  22        1.61        0.37      0.46 o 
  -2   2  22       11.93       12.09      0.93 o 
  -1   2  22       35.29       34.19      1.76 o 
   0   2  22       16.91       15.77      1.04 o 
   1   2  22      113.96      113.17      2.62 o 
   2   2  22        3.46        3.12      0.74 o 
   3   2  22        2.72        3.25      0.77 o 
   4   2  22        2.10        2.61      0.85 o 
  -8   3  22       63.83       75.55      1.74 o 
  -7   3  22       97.54      110.59      2.07 o 
  -6   3  22       22.75       21.85      1.52 o 
  -5   3  22       64.60       78.75      1.80 o 
  -4   3  22        4.43        3.20      0.63 o 
  -3   3  22        0.85       -0.46      0.46 o 
  -2   3  22       54.59       51.85      1.76 o 
  -1   3  22        5.29        7.15      0.75 o 
   0   3  22       36.16       36.83      1.37 o 
   1   3  22       30.61       33.58      1.33 o 
   2   3  22        0.24        0.35      0.54 o 
   3   3  22        0.03        0.65      0.63 o 
  -7   4  22        0.77       -0.73      1.21 o 
  -6   4  22        1.91        0.29      1.30 o 
  -5   4  22       11.44        7.56      1.68 o 
  -4   4  22       14.86       11.71      1.70 o 
  -3   4  22        8.00        7.38      1.33 o 
  -2   4  22       87.13       88.16      3.33 o 
  -1   4  22        0.54        0.06      0.90 o 
   0   4  22       24.84       25.48      2.06 o 
   1   4  22        3.56        2.92      1.11 o 
   2   4  22       21.86       24.29      2.14 o 
  -5   5  22        0.32       -0.46      1.62 o 
  -4   5  22        5.41        7.10      2.26 o 
  -3   5  22        2.58        3.09      1.34 o 
  -2   5  22        6.25        2.11      1.15 o 
  -1   5  22        1.01        0.62      1.02 o 
   0   5  22       14.18       15.18      2.07 o 
  -8   1  23        0.53        0.13      0.55 o 
  -7   1  23        0.26        0.30      0.48 o 
  -6   1  23       13.74       16.78      0.89 o 
  -5   1  23        0.07        0.19      0.46 o 
  -4   1  23        3.46        4.37      0.58 o 
  -3   1  23       47.76       51.67      1.38 o 
  -2   1  23       45.17       47.77      1.26 o 
  -1   1  23        2.25        3.21      0.59 o 
   0   1  23       16.65       16.53      0.93 o 
   1   1  23        0.10       -0.02      0.47 o 
   2   1  23        1.02        0.86      0.57 o 
   3   1  23       11.26       12.02      0.95 o 
   4   1  23        0.43        1.00      0.62 o 
  -8   2  23        0.35        0.34      0.70 o 
  -7   2  23       34.29       38.34      1.57 o 
  -6   2  23       20.19       16.27      1.01 o 
  -5   2  23       12.23        9.76      0.78 o 
  -4   2  23        0.43        1.12      0.50 o 
  -3   2  23       33.67       38.56      1.47 o 
  -2   2  23        0.06       -0.50      0.50 o 
  -1   2  23       52.32       62.39      2.38 o 
   0   2  23       10.79       12.73      1.01 o 
   1   2  23        0.06        0.14      0.56 o 
   2   2  23        4.21        3.04      0.77 o 
   3   2  23        0.81        1.55      0.71 o 
  -7   3  23       19.48       29.38      1.37 o 
  -6   3  23       23.57       26.34      1.60 o 
  -5   3  23       28.08       25.26      1.20 o 
  -4   3  23        1.83        1.80      0.60 o 
  -3   3  23       12.52       15.01      0.97 o 
  -2   3  23       15.20       16.25      1.01 o 
  -1   3  23        6.34        4.68      0.69 o 
   0   3  23        6.84        8.73      0.83 o 
   1   3  23        5.36        3.71      0.67 o 
   2   3  23        9.53       12.29      0.95 o 
  -6   4  23       46.82       49.84      4.25 o 
  -5   4  23        9.80        6.86      2.26 o 
  -4   4  23       15.12       15.90      2.07 o 
  -3   4  23        0.87        2.02      1.07 o 
  -2   4  23       46.63       43.48      4.06 o 
  -1   4  23        4.30        5.24      1.24 o 
   0   4  23       27.40       30.43      2.32 o 
   1   4  23       11.97       15.37      1.79 o 
  -8   0  24       31.47       27.74      2.11 o 
  -7   0  24        0.00       -0.68      0.69 o 
  -6   0  24      202.70      235.29      4.59 o 
  -5   0  24        7.42        6.56      0.96 o 
  -4   0  24      209.95      235.07      4.60 o 
  -3   0  24        5.37        6.64      0.96 o 
  -2   0  24       71.89       67.46      3.06 o 
  -1   0  24        1.48       -0.25      1.07 o 
   0   0  24       19.01       18.70      2.72 o 
   1   0  24        7.09        8.27      1.18 o 
   2   0  24        0.16        0.17      0.77 o 
   3   0  24       64.39       68.43      2.71 o 
  -7   1  24       57.42       62.27      1.63 o 
  -6   1  24        4.70        6.91      0.70 o 
  -5   1  24      151.16      165.02      2.57 o 
  -4   1  24       29.50       35.60      1.21 o 
  -3   1  24       76.39       87.13      1.73 o 
  -2   1  24        9.14       11.29      0.78 o 
  -1   1  24        6.77        6.60      0.73 o 
   0   1  24       65.51       73.92      2.65 o 
   1   1  24       21.20       19.08      1.42 o 
   2   1  24        0.22       -0.36      0.56 o 
  -7   2  24        0.01        0.45      0.72 o 
  -6   2  24       16.20       18.54      1.11 o 
  -5   2  24       11.92       14.31      0.88 o 
  -4   2  24        4.36        3.16      0.62 o 
  -3   2  24        0.10       -0.08      0.55 o 
  -2   2  24        0.60        0.97      0.61 o 
  -1   2  24       98.77      102.14      2.45 o 
   0   2  24       25.52       21.73      1.48 o 
   1   2  24       10.19        6.87      1.14 o 
   2   2  24        4.09        3.70      0.81 o 
  -6   3  24        4.75        4.72      0.83 o 
  -5   3  24       17.11       26.10      1.24 o 
  -4   3  24        0.25       -0.42      0.54 o 
  -3   3  24        1.33        1.12      0.59 o 
  -2   3  24        0.54        0.99      0.57 o 
  -1   3  24        0.57        1.02      0.57 o 
   0   3  24        0.02       -0.45      0.52 o 
   1   3  24        6.65        8.07      0.83 o 
  -6   1  25        5.48        5.45      1.09 o 
  -5   1  25       14.45       13.37      0.86 o 
  -4   1  25       30.63       32.99      1.12 o 
  -3   1  25       41.01       46.84      1.33 o 
  -2   1  25       38.35       44.60      1.43 o 
  -1   1  25       41.11       45.06      1.41 o 
   0   1  25       51.77       52.49      2.05 o 
   1   1  25        7.72        6.13      0.78 o 
  -5   2  25        1.27        0.97      0.58 o 
  -4   2  25        7.15        6.53      0.93 o 
  -3   2  25       14.07       10.83      0.98 o 
  -2   2  25      117.77      132.89      3.26 o 
  -1   2  25       43.84       47.84      1.72 o 
   0   2  25       39.07       36.71      1.71 o 
  -4   0  26       75.35       91.70      2.71 o 
  -3   0  26       20.61       19.67      1.39 o 
  -2   0  26       64.26       75.64      2.76 o 
  -3   1  26       23.28       21.45      1.03 o 
  -2   1  26       27.50       30.43      3.89 o 
                                                 
